# Supplementary material for: Comprehensive analysis of immune cell landscapes revealed that immune cell ratio eosinophil/B.cell.memory is predictive of survival in sepsis
Source: Eur J Med Res. 2023 Dec 5;28:565. doi: 10.1186/s40001-023-01506-8 (PMC10696691; doi:10.1186/s40001-023-01506-8)
Supplement: Supplementary file 1 — Additional file 1. Differential gene list and the assignment of variable genes to gene-coexpression modules for sepsis samples with high Eosinophil/B.cell.memory ratio vs. low Eosinophil/B.cell.memory ratio based on dataset GSE65682. [file 40001_2023_1506_MOESM1_ESM.xlsx]

## Sheet: Table S1 DEGs
GeneSymbol	logFC	AveExpr	t	P.Value	adj.P.Val
PFKFB2	0.531774	2.55653	17.0552	1.69413e-55	1.09983e-51
IDI1	0.326897	2.71163	15.7028	2.26282e-48	7.34512e-45
PFKFB3	0.169203	3.20309	15.4827	3.0298e-47	6.55648e-44
ST6GALNAC3	0.355295	2.13043	15.2377	5.57295e-46	9.0449e-43
AGFG1	0.207867	2.8341	15.1848	1.01348e-45	1.31591e-42
AGTPBP1	0.156344	2.93354	14.5171	2.31224e-42	2.50184e-39
FCAR	0.202387	2.81472	14.5011	2.77699e-42	2.57546e-39
ENTPD7	0.484154	1.7279	14.0327	5.8428e-40	4.74143e-37
IL1RAP	0.213826	2.90128	13.8409	4.77019e-39	3.4409e-36
RGL4	0.18839	3.14408	13.807	6.95523e-39	4.51533e-36
GADD45A	0.200074	2.99256	13.7551	1.23664e-38	7.29843e-36
SDHAF3	0.229846	2.37418	13.4973	2.12186e-37	1.14793e-34
CLEC4D	0.279691	2.95517	13.4302	4.48688e-37	2.24068e-34
ZDHHC3	0.150835	2.69208	13.3749	8.08759e-37	3.75033e-34
MKNK1	0.153677	2.87521	13.2392	3.53646e-36	1.49051e-33
PDE4D	0.37045	2.09727	13.238	3.67348e-36	1.49051e-33
NDST2	0.179615	2.57498	13.1997	5.42436e-36	2.07147e-33
BMX	0.277368	2.55987	13.1643	8.03662e-36	2.89854e-33
RABGEF1	0.171352	2.76739	13.1052	1.50379e-35	5.13821e-33
OSM	0.194462	2.44743	13.064	2.3409e-35	7.59857e-33
GTDC1	0.182236	2.31645	12.9201	1.09269e-34	3.37798e-32
ATP9A	0.401575	1.93665	12.8958	1.4518e-34	4.16596e-32
HIPK2	0.151082	2.7603	12.8919	1.47593e-34	4.16596e-32
SFXN1	0.28521	2.10495	12.8411	2.55936e-34	6.92307e-32
CDADC1	0.340888	2.09977	12.7792	4.98529e-34	1.29458e-31
UGCG	0.177009	2.96193	12.4829	1.1035e-32	2.75537e-30
PRRG4	-0.190598	1.90292	-12.4641	1.34315e-32	3.22953e-30
MSRA	0.193971	2.60511	12.4554	1.47068e-32	3.40987e-30
ATP11B	0.149132	2.96952	12.4343	1.83263e-32	4.10257e-30
OAT	0.130832	2.90195	12.3664	3.71021e-32	8.02889e-30
JMJD6	0.195455	2.48237	12.3581	4.04207e-32	8.46489e-30
DNASE2	-0.158594	2.59061	-12.1992	2.08646e-31	4.2329e-29
PCGF3	0.139097	2.58055	12.1862	2.38545e-31	4.69284e-29
PHTF1	0.246522	2.04124	12.1614	3.08247e-31	5.88571e-29
SLC51A	0.292154	1.92466	12.1443	3.7061e-31	6.87429e-29
BTN3A1	-0.147366	2.68464	-12.0887	6.47404e-31	1.16748e-28
POR	0.155166	2.54978	12.0762	7.35423e-31	1.29037e-28
TRIB1	0.146493	2.82423	12.0338	1.13366e-30	1.93677e-28
MTMR1	0.154676	2.74911	11.9392	2.96671e-30	4.93843e-28
B3GNT5	0.307526	2.4593	11.9211	3.62155e-30	5.87777e-28
BTN3A2	-0.221211	2.50267	-11.862	6.48671e-30	1.02711e-27
TMEM185B	0.184214	2.40124	11.8016	1.19017e-29	1.83966e-27
TBC1D8	0.195419	2.87664	11.7915	1.31655e-29	1.98769e-27
GK5	0.326839	1.60184	11.7802	1.50122e-29	2.21498e-27
FAM217B	0.167537	2.66717	11.7457	2.08535e-29	3.00846e-27
GPR84	0.362844	2.70686	11.7243	2.6401e-29	3.72598e-27
SOCS3	0.262503	2.69819	11.7163	2.827e-29	3.90487e-27
LYSMD2	-0.215246	2.5626	-11.7082	3.03836e-29	4.10938e-27
SLC37A3	0.225317	2.3997	11.6476	5.56547e-29	7.37368e-27
RHOU	0.315885	2.27834	11.6225	7.25439e-29	9.4191e-27
IL18RAP	0.131734	3.18357	11.6142	7.7539e-29	9.87025e-27
DGLUCY	-0.242793	2.22807	-11.6108	8.05896e-29	1.00613e-26
UBE2L6	-0.137904	3.06517	-11.5708	1.19323e-28	1.4616e-26
SORT1	0.160409	2.83824	11.567	1.23861e-28	1.48908e-26
FKBP9	0.217726	1.71938	11.5467	1.517e-28	1.79061e-26
GPR160	0.159767	2.90268	11.5373	1.66301e-28	1.9279e-26
OASL	-0.381155	2.19752	-11.5135	2.1469e-28	2.44521e-26
PDSS1	0.313703	2.2622	11.496	2.54094e-28	2.8441e-26
HS3ST3B1	0.304628	2.00731	11.396	6.78999e-28	7.47129e-26
IL18R1	0.250248	2.83113	11.3502	1.05859e-27	1.14539e-25
TRANK1	-0.244455	1.67099	-11.3136	1.5136e-27	1.61087e-25
OTULINL	0.175892	2.43501	11.2674	2.35618e-27	2.46715e-25
NUB1	-0.110395	2.62967	-11.1671	6.2388e-27	6.42893e-25
WDR37	0.125361	2.60724	11.137	8.34236e-27	8.4156e-25
ERLIN1	0.158105	2.79647	11.136	8.42597e-27	8.4156e-25
SLC25A40	0.231617	2.67465	11.0932	1.28182e-26	1.25683e-24
CEACAM1	0.234363	2.85256	11.0921	1.29709e-26	1.25683e-24
MLLT1	0.145935	2.58802	11.0701	1.58991e-26	1.5179e-24
TMEM120A	0.116905	2.83985	11.0529	1.87589e-26	1.76497e-24
ASPH	0.316195	2.42063	10.9552	4.85239e-26	4.50025e-24
NOD1	-0.171213	1.76397	-10.9419	5.43182e-26	4.96667e-24
RNF141	0.138822	2.99352	10.887	9.16432e-26	8.26316e-24
NDUFAF7	0.138334	2.36225	10.871	1.06655e-25	9.48502e-24
TIPARP	0.158429	2.62506	10.8617	1.16457e-25	1.02167e-23
DACH1	0.282143	2.36804	10.8561	1.24316e-25	1.07608e-23
AZIN1	0.155903	2.74186	10.8497	1.30562e-25	1.11528e-23
CHSY1	0.153286	2.8564	10.8403	1.42677e-25	1.20293e-23
GOLGA1	0.141238	2.45575	10.7979	2.13261e-25	1.77499e-23
HIP1	0.143442	2.71172	10.7791	2.54506e-25	2.09146e-23
LGALS8	0.1254	2.75765	10.7583	3.09864e-25	2.51455e-23
GBE1	0.184968	1.95302	10.7567	3.14399e-25	2.51985e-23
BTN3A3	-0.267154	2.07187	-10.7543	3.24199e-25	2.56671e-23
KLHL15	0.166852	2.0312	10.7457	3.48971e-25	2.72954e-23
FGL2	-0.129223	3.15112	-10.7226	4.33409e-25	3.34188e-23
FAM177A1	0.125025	2.55848	10.7216	4.37553e-25	3.34188e-23
CPNE5	0.211631	2.22846	10.6703	7.09361e-25	5.35485e-23
PARP14	-0.188834	2.81945	-10.6306	1.02747e-24	7.58349e-23
LIN54	0.166153	1.55773	10.63	1.03226e-24	7.58349e-23
FCRL1	0.268583	1.8229	10.6302	1.03963e-24	7.58349e-23
GOLPH3L	-0.159005	2.10526	-10.6146	1.19228e-24	8.60034e-23
GRPEL1	0.162895	2.47354	10.5913	1.48133e-24	1.05679e-22
SLC36A4	0.145887	2.72445	10.5774	1.68718e-24	1.19056e-22
TRIM21	-0.113996	2.71141	-10.5706	1.79716e-24	1.25453e-22
IL1R2	0.133926	3.43278	10.5572	2.03551e-24	1.4058e-22
TRMT6	0.222278	1.87576	10.5259	2.73208e-24	1.86701e-22
ARG1	0.197521	3.06861	10.5011	3.43825e-24	2.32512e-22
CSGALNACT2	0.173545	2.99964	10.4397	6.03917e-24	4.04189e-22
RASA2	0.206572	2.06852	10.4236	7.01151e-24	4.64477e-22
WIPI1	0.108308	2.79987	10.4175	7.41602e-24	4.86246e-22
MERTK	0.284735	1.51054	10.4176	7.48992e-24	4.86246e-22
BNIP2	0.195121	2.55155	10.4072	8.15621e-24	5.24258e-22
HSH2D	-0.244725	2.18143	-10.4059	8.29657e-24	5.28052e-22
SESN2	0.176273	2.51393	10.308	2.02327e-23	1.27525e-21
MSL3	0.116244	2.85947	10.2891	2.40556e-23	1.50163e-21
FCGR2B	-0.2481	2.24773	-10.2874	2.45805e-23	1.51978e-21
ARID5A	0.118176	2.66203	10.2748	2.7388e-23	1.67739e-21
ZBP1	-0.266001	1.80141	-10.2319	4.08433e-23	2.47808e-21
OPLAH	0.205493	2.31512	10.1977	5.53207e-23	3.32539e-21
KYAT3	0.120505	2.67292	10.1889	5.98024e-23	3.56181e-21
PSME2	-0.106321	2.94819	-10.1793	6.52406e-23	3.85038e-21
OAS1	-0.214102	2.42576	-10.1685	7.21932e-23	4.22233e-21
KL	0.25169	1.52399	10.168	7.29687e-23	4.22958e-21
ADAM9	0.173587	2.61269	10.1646	7.4497e-23	4.27995e-21
CHD7	0.12627	2.49785	10.1624	7.6012e-23	4.32868e-21
ISG15	-0.293579	2.32594	-10.1435	9.11233e-23	5.14411e-21
LIPN	0.254434	2.00167	10.141	9.28048e-23	5.19387e-21
BCL2A1	0.169215	3.0078	10.1084	1.23748e-22	6.86642e-21
APOL3	-0.193582	2.16635	-10.0947	1.39934e-22	7.69876e-21
CD59	0.126585	2.97016	10.0921	1.4319e-22	7.81169e-21
ZNF445	0.152979	1.69245	10.0685	1.77114e-22	9.58188e-21
LRRC57	0.156847	2.09053	10.0568	1.96771e-22	1.05573e-20
XAF1	-0.23329	2.6572	-10.021	2.72598e-22	1.45058e-20
PLK3	0.156575	2.07747	10.0129	2.91463e-22	1.53836e-20
HGF	0.283266	1.63918	10.0095	3.03531e-22	1.58913e-20
UBA7	-0.105866	2.32982	-9.97605	4.0494e-22	2.1031e-20
TRPS1	0.16556	2.42341	9.95875	4.7241e-22	2.43404e-20
DHCR7	0.259979	1.56845	9.95621	4.87922e-22	2.49417e-20
NEDD4	0.208567	1.48709	9.94894	5.18356e-22	2.62903e-20
GALNT1	0.105555	2.88178	9.94116	5.52499e-22	2.78048e-20
SCO2	-0.163343	2.52862	-9.93361	5.90836e-22	2.95055e-20
CD177	0.332786	2.95398	9.92449	6.4887e-22	3.21562e-20
KBTBD6	0.228075	1.62266	9.90377	7.74414e-22	3.80871e-20
BCL3	0.111626	2.57861	9.87313	1.01012e-21	4.9306e-20
ANKS1A	0.157789	2.58753	9.8647	1.08826e-21	5.2724e-20
SPECC1L	0.176574	2.22071	9.8494	1.24583e-21	5.99104e-20
CTDP1	0.153902	2.23412	9.84708	1.27154e-21	6.06971e-20
GPAT4	0.104218	2.56078	9.83938	1.36101e-21	6.42673e-20
C2orf69	0.108228	2.40693	9.83895	1.36613e-21	6.42673e-20
MRNIP	-0.105555	2.36227	-9.83012	1.47677e-21	6.89728e-20
KLHDC8B	-0.238612	1.8718	-9.82757	1.51846e-21	7.0413e-20
S1PR1	0.298016	2.30516	9.82034	1.62485e-21	7.4812e-20
ATP11A	0.188021	2.46973	9.80523	1.84035e-21	8.41377e-20
ACSL4	0.147234	2.84337	9.8026	1.88193e-21	8.54371e-20
LRRN1	0.186733	1.77747	9.78289	2.23958e-21	1.00968e-19
GBP5	-0.251915	2.68849	-9.77191	2.48588e-21	1.11299e-19
HCP5	-0.132642	2.73345	-9.74135	3.22181e-21	1.4326e-19
GBP1	-0.250876	2.77804	-9.73891	3.32063e-21	1.4665e-19
SLCO4C1	0.223218	2.38248	9.73442	3.43984e-21	1.50888e-19
AGO4	0.107495	2.90998	9.72611	3.68133e-21	1.60397e-19
GALNT2	0.142721	2.82272	9.71658	4.00143e-21	1.73182e-19
TMEM260	0.129702	2.69602	9.68423	5.30683e-21	2.28159e-19
GCLM	0.146279	2.60494	9.67627	5.68822e-21	2.42947e-19
KLHL2	0.214995	2.74401	9.6607	6.54669e-21	2.77785e-19
CHST7	-0.220172	1.53275	-9.64554	7.47595e-21	3.15155e-19
APOL1	-0.180832	2.42332	-9.63987	7.81161e-21	3.2718e-19
CYB561A3	-0.134026	2.20917	-9.61204	9.94005e-21	4.13659e-19
SLC49A4	0.142676	2.43684	9.58557	1.25004e-20	5.16897e-19
NSUN7	0.195886	2.37351	9.58055	1.30861e-20	5.37688e-19
EXOSC4	0.188113	2.72606	9.5568	1.60661e-20	6.55984e-19
GBP4	-0.261119	1.7052	-9.54155	1.84334e-20	7.47934e-19
CD300LB	-0.178732	1.99698	-9.53399	1.95108e-20	7.86735e-19
PLAAT4	-0.219666	2.56264	-9.52517	2.11505e-20	8.47588e-19
IFIT3	-0.327778	2.51787	-9.50846	2.45688e-20	9.78532e-19
CDC73	0.098529	2.56936	9.47656	3.1962e-20	1.26523e-18
PEAK1	0.104478	2.43922	9.45522	3.83714e-20	1.50974e-18
FLT3LG	-0.159374	1.60808	-9.45009	4.00963e-20	1.5681e-18
IFIH1	-0.294214	2.22855	-9.43323	4.66956e-20	1.81526e-18
FBXW2	0.0976007	2.88122	9.42365	5.02591e-20	1.94215e-18
OAS3	-0.38083	2.20144	-9.42121	5.19252e-20	1.99467e-18
APBA3	-0.0939166	1.96743	-9.40808	5.74004e-20	2.19202e-18
EMC2	0.242322	1.85883	9.39927	6.2245e-20	2.36313e-18
MEF2A	0.117476	2.91898	9.37019	7.92503e-20	2.99124e-18
ZNF776	0.127469	2.3582	9.36449	8.31873e-20	3.12169e-18
TMCO3	0.141814	2.65443	9.32129	1.19997e-19	4.47714e-18
FGD4	0.110369	2.6843	9.3186	1.22761e-19	4.55407e-18
CORO1B	-0.136706	2.30299	-9.31147	1.30393e-19	4.80974e-18
ETS2	0.133171	2.80597	9.29268	1.52833e-19	5.60559e-18
SNX18	0.100443	2.98955	9.28868	1.58082e-19	5.76554e-18
PPP4R2	0.143258	2.96917	9.26693	1.89917e-19	6.88794e-18
VPS54	0.194375	1.92487	9.26147	1.99272e-19	7.18707e-18
SMPDL3A	0.240333	2.56315	9.2595	2.03611e-19	7.303e-18
PSPC1	0.159995	1.99799	9.25566	2.0883e-19	7.44903e-18
SYTL3	0.168124	2.34268	9.23919	2.39864e-19	8.50927e-18
TMEM140	-0.106763	2.96689	-9.22193	2.77298e-19	9.7838e-18
GTF2H2	0.0970401	2.65078	9.21873	2.84847e-19	9.99581e-18
HSDL2	0.12397	2.68261	9.2154	2.92928e-19	1.02124e-17
SP140	-0.187978	2.18151	-9.21504	2.94165e-19	1.02124e-17
APOBEC3F	-0.11549	1.78101	-9.21364	2.97282e-19	1.02657e-17
SLC25A28	0.121944	2.71038	9.20625	3.16292e-19	1.08644e-17
DHRS9	0.198174	3.0022	9.19934	3.36554e-19	1.14995e-17
THBS1	0.298854	2.42993	9.18955	3.67158e-19	1.24795e-17
WDFY3	0.14596	2.74313	9.10193	7.55584e-19	2.55234e-17
CYREN	0.109985	2.25185	9.10142	7.58783e-19	2.55234e-17
CUTC	0.109263	2.48692	9.09174	8.2228e-19	2.75167e-17
OAS2	-0.248039	2.06372	-9.07691	9.3587e-19	3.11509e-17
CALHM6	-0.163346	2.58865	-9.07557	9.40478e-19	3.11509e-17
CDC25B	-0.159856	2.23792	-9.07484	9.4608e-19	3.11774e-17
CHMP2B	0.127322	2.61823	9.07292	9.61228e-19	3.15166e-17
PTPN22	0.12683	2.47186	9.06695	1.01e-18	3.29494e-17
SPTLC2	0.119144	2.78857	9.05866	1.08176e-18	3.5114e-17
TNFAIP2	-0.187524	2.7184	-9.05448	1.1232e-18	3.62776e-17
FANCA	-0.117426	1.82594	-9.04122	1.24969e-18	4.01632e-17
GFOD2	0.130253	2.05467	9.03988	1.26363e-18	4.04111e-17
STOM	0.10748	3.18502	9.01786	1.51556e-18	4.82305e-17
TAP2	-0.158319	2.67769	-9.01029	1.61323e-18	5.10881e-17
SRP54	0.0927297	2.60461	8.98686	1.95656e-18	6.16601e-17
PPTC7	-0.101594	2.73242	-8.97946	2.0795e-18	6.52179e-17
ZNF189	0.106665	2.10116	8.97861	2.09406e-18	6.53587e-17
TCAIM	0.111936	2.03537	8.97251	2.20168e-18	6.83889e-17
SIT1	-0.112138	2.42318	-8.96187	2.40269e-18	7.42776e-17
ATP13A3	0.151488	2.50411	8.958	2.48028e-18	7.63126e-17
PARP12	-0.167297	2.44849	-8.93446	3.00969e-18	9.21647e-17
TNK2	-0.106932	2.06626	-8.93126	3.08806e-18	9.41205e-17
PROSER1	0.210427	2.02528	8.9058	3.81613e-18	1.15768e-16
PMAIP1	-0.197151	1.3853	-8.89848	4.05566e-18	1.22462e-16
TRIM56	-0.11018	2.60297	-8.89144	4.27607e-18	1.2852e-16
PSTPIP2	0.105995	2.92616	8.87822	4.7626e-18	1.42483e-16
SIPA1L2	0.127592	2.83808	8.8764	4.83378e-18	1.43949e-16
ATP6V1C1	0.134067	2.792	8.87124	5.04128e-18	1.49443e-16
ISG20	-0.0935646	3.03357	-8.86138	5.4627e-18	1.61199e-16
DLD	0.108728	2.72135	8.85521	5.74407e-18	1.68735e-16
ITGB7	-0.193287	1.91068	-8.85252	5.88594e-18	1.72124e-16
MIB2	-0.0994774	1.56542	-8.84405	6.28915e-18	1.8309e-16
EPHB1	-0.14019	1.72034	-8.8356	6.73598e-18	1.95223e-16
PSMD12	0.0915055	2.52396	8.83491	6.77378e-18	1.95446e-16
TBC1D15	0.117656	2.63417	8.82482	7.35215e-18	2.11195e-16
TLE1	0.162524	1.77164	8.80538	8.60694e-18	2.46151e-16
DDX42	0.138074	2.2524	8.80014	8.97945e-18	2.55376e-16
KIF3C	0.110465	1.61384	8.79974	9.00817e-18	2.55376e-16
CA4	0.139044	2.87876	8.79423	9.41884e-18	2.65857e-16
IL32	-0.139302	2.34437	-8.79129	9.64519e-18	2.71067e-16
FEM1C	0.197677	2.25249	8.77435	1.10934e-17	3.10425e-16
HLA-DMB	-0.153205	2.74577	-8.76305	1.21159e-17	3.3758e-16
CHCHD7	0.151327	2.75468	8.75492	1.29375e-17	3.58933e-16
ZCCHC2	-0.183569	2.42203	-8.752	1.32767e-17	3.66775e-16
FAM111A	-0.104512	2.75052	-8.74621	1.38778e-17	3.81758e-16
SLC9A6	0.134157	2.51522	8.73127	1.56503e-17	4.27447e-16
CLINT1	0.155454	2.65322	8.73112	1.56704e-17	4.27447e-16
TMEM245	-0.110237	2.69411	-8.73048	1.575e-17	4.27821e-16
GALM	-0.130214	1.97432	-8.71912	1.72559e-17	4.66772e-16
AZI2	0.107902	2.75274	8.7023	1.97502e-17	5.32027e-16
ABHD13	0.145467	2.29867	8.69008	2.17825e-17	5.84348e-16
RCHY1	0.192857	2.08701	8.67697	2.42509e-17	6.47888e-16
SHFL	-0.0874549	2.76326	-8.6747	2.46386e-17	6.55547e-16
TRNAU1AP	0.157517	2.15398	8.67344	2.48884e-17	6.59492e-16
PPP1R9B	-0.118504	2.33902	-8.67053	2.54742e-17	6.72271e-16
PHACTR2	0.183208	2.17185	8.65811	2.81799e-17	7.40664e-16
ATP2C2	0.225849	1.49876	8.65806	2.83083e-17	7.41038e-16
GPR141	0.150989	2.29723	8.65297	2.93104e-17	7.64189e-16
TMEM229B	-0.122729	1.63033	-8.63959	3.26128e-17	8.4689e-16
PHF8	0.102241	1.45995	8.61944	3.8295e-17	9.90483e-16
GYS1	0.147199	1.94986	8.61798	3.87412e-17	9.98047e-16
PIP4K2B	-0.0901966	2.36101	-8.60966	4.13922e-17	1.06213e-15
RTP4	-0.265187	1.64104	-8.60061	4.4784e-17	1.14464e-15
EEPD1	-0.107742	2.16145	-8.587	4.95559e-17	1.26163e-15
EPSTI1	-0.30494	2.43326	-8.57604	5.4462e-17	1.38112e-15
NME8	0.149576	2.09021	8.57293	5.54085e-17	1.39966e-15
IFNAR1	0.0953524	2.65696	8.57149	5.60433e-17	1.4102e-15
HLX	0.115181	2.66442	8.55164	6.55796e-17	1.6438e-15
FAM114A2	0.127905	2.11658	8.55104	6.58908e-17	1.64524e-15
GSDMB	-0.14398	1.68156	-8.54679	6.81459e-17	1.69503e-15
HERC6	-0.168453	1.59718	-8.51937	8.47991e-17	2.1012e-15
PATL2	-0.164519	1.82707	-8.50643	9.37483e-17	2.31412e-15
NLK	0.143692	2.14437	8.50481	9.49076e-17	2.33386e-15
TFF3	0.254953	1.97785	8.49514	1.02974e-16	2.52268e-15
HAT1	0.156091	2.37628	8.48609	1.09969e-16	2.68392e-15
SLK	0.136354	2.3929	8.47877	1.16481e-16	2.8322e-15
LARP4B	0.0886892	2.17917	8.47701	1.18105e-16	2.85337e-15
NFKBIE	-0.10294	2.22415	-8.47687	1.18231e-16	2.85337e-15
LDAF1	-0.0852252	2.21425	-8.47593	1.19108e-16	2.86389e-15
CYB561	-0.155745	1.94837	-8.47468	1.20287e-16	2.88156e-15
MOV10	-0.14305	1.5627	-8.45625	1.38995e-16	3.31748e-15
VAMP5	-0.121548	2.69263	-8.45562	1.39682e-16	3.32167e-15
SORD	-0.12524	2.18102	-8.44273	1.54527e-16	3.66128e-15
RETN	0.178004	3.08402	8.43427	1.65603e-16	3.90945e-15
DDAH2	0.11356	2.66018	8.43329	1.66372e-16	3.91336e-15
PECR	0.153138	2.19855	8.4324	1.67533e-16	3.92645e-15
LIG4	0.181591	1.4539	8.43204	1.68521e-16	3.93538e-15
RAB28	0.18032	2.00607	8.42096	1.83498e-16	4.26979e-15
ACAD8	0.143869	2.28334	8.41732	1.88502e-16	4.37055e-15
PLEKHO1	-0.115533	2.69867	-8.41207	1.96383e-16	4.53708e-15
LMBR1	0.171463	1.81495	8.39815	2.1921e-16	5.0465e-15
GALK2	-0.0958892	1.47107	-8.3921	2.29478e-16	5.26421e-15
LY6E	-0.219257	1.87711	-8.38089	2.51467e-16	5.74832e-15
HPRT1	0.129806	2.52655	8.37421	2.63774e-16	6.00849e-15
DDX58	-0.176883	2.4203	-8.35567	3.05262e-16	6.92924e-15
SOWAHD	-0.111907	2.00862	-8.35012	3.18045e-16	7.19424e-15
IFIT1	-0.367507	2.12449	-8.35042	3.19707e-16	7.20674e-15
MT2A	-0.0951567	3.26807	-8.30985	4.34478e-16	9.75997e-15
PLG	-0.214098	1.82861	-8.30708	4.45689e-16	9.94546e-15
CBFA2T3	-0.0957883	2.0787	-8.30652	4.45799e-16	9.94546e-15
PTP4A3	-0.117043	2.05795	-8.29798	4.76182e-16	1.05869e-14
GPR132	0.0923229	2.23857	8.28299	5.34582e-16	1.18129e-14
SPRED2	0.152386	1.4368	8.28308	5.34963e-16	1.18129e-14
UBL3	0.123495	2.56881	8.27054	5.88411e-16	1.2949e-14
NLRC4	0.152143	2.70396	8.26282	6.24679e-16	1.37007e-14
HPGD	0.299617	2.23061	8.25135	6.86416e-16	1.50041e-14
ASCL2	-0.095843	1.92311	-8.23788	7.56328e-16	1.64768e-14
UEVLD	0.104925	1.67995	8.22213	8.53471e-16	1.85309e-14
MCTP2	0.0954582	2.88913	8.20842	9.47919e-16	2.0513e-14
TIMM10	-0.107854	2.33251	-8.20724	9.56539e-16	2.06307e-14
SEPTIN6	-0.135825	2.39623	-8.2037	9.82751e-16	2.11259e-14
SH3PXD2B	0.166945	1.43081	8.16169	1.35772e-15	2.90888e-14
LIN7A	0.143285	2.37822	8.16094	1.36214e-15	2.90888e-14
SERPING1	-0.309452	1.52592	-8.15816	1.40083e-15	2.9817e-14
MPZL3	0.0935003	3.0196	8.15419	1.43402e-15	3.04236e-14
RIPOR1	-0.105748	2.33192	-8.14645	1.52092e-15	3.21623e-14
IFI6	-0.223114	2.58171	-8.14614	1.53162e-15	3.22833e-14
SIRPG	-0.152935	1.6116	-8.12463	1.79676e-15	3.77495e-14
ITPKB	-0.0920885	2.57301	-8.12198	1.83169e-15	3.83591e-14
TYW5	0.100911	1.67393	8.10373	2.10356e-15	4.39111e-14
EML4	0.132482	2.34842	8.09187	2.30112e-15	4.78811e-14
ZEB2	0.153674	2.47978	8.08262	2.46862e-15	5.12021e-14
RAB3D	0.102981	1.82021	8.07519	2.61028e-15	5.3968e-14
G0S2	0.183959	2.6447	8.07423	2.63611e-15	5.43291e-14
PLB1	0.180374	2.13249	8.06656	2.79099e-15	5.7339e-14
SLC25A24	0.169857	2.14434	8.06362	2.85183e-15	5.84041e-14
ACSL3	0.0981613	2.71635	8.06012	2.92471e-15	5.97083e-14
DPY19L3	0.111708	1.4063	8.0584	2.96275e-15	6.02953e-14
RNF146	0.112812	2.80657	8.0537	3.06959e-15	6.22744e-14
HVCN1	-0.142946	2.58465	-8.05046	3.1455e-15	6.36156e-14
HLA-DMA	-0.156614	2.60643	-8.04459	3.29102e-15	6.63518e-14
TLR4	0.100827	3.00196	8.03386	3.56411e-15	7.16353e-14
FAM53B	-0.0874664	2.36896	-8.02956	3.68132e-15	7.37628e-14
INSIG2	0.17478	1.99171	8.02412	3.84118e-15	7.6729e-14
TAPBPL	-0.12624	2.38936	-8.01829	4.00653e-15	7.97864e-14
GJB6	0.305949	1.59384	8.01788	4.04481e-15	8.03025e-14
MFSD11	0.0925597	2.22288	8.00437	4.44759e-15	8.80298e-14
TFG	0.111374	2.06884	8.00003	4.59461e-15	9.06632e-14
HMGB2	0.093686	2.99593	7.99599	4.73603e-15	9.31706e-14
ANKRD22	0.173695	2.95386	7.98476	5.16431e-15	1.00847e-13
TRAF3	-0.102547	2.44618	-7.98394	5.18323e-15	1.00847e-13
PGM1	0.0843986	2.59597	7.98383	5.18729e-15	1.00847e-13
REM2	-0.170111	2.33426	-7.98403	5.18836e-15	1.00847e-13
MS4A4A	0.161578	2.79686	7.97092	5.72316e-15	1.1091e-13
STEAP3	0.146459	1.74504	7.95502	6.43426e-15	1.24319e-13
PRMT7	-0.0862337	2.0124	-7.95091	6.63365e-15	1.27791e-13
RSAD2	-0.392806	2.01896	-7.95123	6.66239e-15	1.27965e-13
IFIT2	-0.288507	2.60017	-7.94879	6.78057e-15	1.29851e-13
CRISP3	0.303277	2.38577	7.94768	6.8376e-15	1.30558e-13
ZMYM5	0.108147	1.41325	7.94631	6.8652e-15	1.307e-13
MFAP3	0.111731	2.33798	7.94555	6.904e-15	1.30798e-13
ACER3	0.153613	2.6223	7.94554	6.91064e-15	1.30798e-13
AMPD3	0.0925018	2.60241	7.94033	7.17759e-15	1.35456e-13
CYP27A1	-0.140048	2.68012	-7.93785	7.31187e-15	1.37561e-13
PPARG	0.129927	1.42131	7.93749	7.33151e-15	1.37561e-13
KBTBD7	0.134059	2.67378	7.91889	8.41959e-15	1.57522e-13
TMED8	0.0989198	1.63401	7.90881	9.0737e-15	1.69271e-13
VNN1	0.128839	3.07728	7.90303	9.4715e-15	1.76186e-13
AGRN	-0.156164	1.38415	-7.89726	9.90714e-15	1.83763e-13
SLC22A1	-0.142359	1.61414	-7.88871	1.05361e-14	1.94873e-13
UBA6	0.12426	2.31791	7.88162	1.11007e-14	2.04731e-13
MID1IP1	-0.0956266	2.39289	-7.87834	1.13733e-14	2.09166e-13
RSPH10B	0.108701	1.82485	7.86571	1.24868e-14	2.28995e-13
ATL3	0.0917685	2.77711	7.86153	1.28786e-14	2.35516e-13
MICB	-0.0837734	2.60618	-7.84803	1.42287e-14	2.59473e-13
POLB	-0.184222	2.17073	-7.84682	1.43874e-14	2.61633e-13
MARCHF5	0.0980331	2.62528	7.84073	1.50163e-14	2.72306e-13
FRMD4B	0.183529	2.32764	7.83166	1.60904e-14	2.90972e-13
OCRL	0.0966718	1.83892	7.8032	1.97917e-14	3.56911e-13
CLEC5A	0.214651	2.17393	7.78204	2.32004e-14	4.17222e-13
CABIN1	-0.0991885	2.25042	-7.77645	2.40801e-14	4.31845e-13
PRPF18	0.139546	2.18461	7.76997	2.52507e-14	4.51592e-13
MIDEAS	-0.123256	2.29458	-7.76203	2.67608e-14	4.77284e-13
FLVCR1-DT	-0.109588	1.75677	-7.75623	2.79193e-14	4.9658e-13
PPA2	0.110703	2.53611	7.75023	2.91697e-14	5.17404e-13
SEC24A	0.137934	2.13265	7.74887	2.94608e-14	5.21143e-13
TOR4A	0.0977307	2.1821	7.74446	3.04257e-14	5.3675e-13
YTHDC2	0.143096	1.77132	7.74015	3.13998e-14	5.52432e-13
RNASEH2B	-0.136325	2.23622	-7.73828	3.18278e-14	5.58448e-13
EEF2K	-0.091616	1.58998	-7.71896	3.66398e-14	6.41148e-13
PLIN5	0.115677	2.57434	7.71507	3.76911e-14	6.57771e-13
MX1	-0.237618	2.58521	-7.71459	3.79921e-14	6.61247e-13
TNIK	-0.151704	1.64584	-7.70529	4.05117e-14	7.03214e-13
DNPEP	-0.120964	1.72254	-7.68481	4.69554e-14	8.12892e-13
SIGLEC9	0.114613	2.51785	7.67325	5.106e-14	8.816e-13
APOL6	-0.126771	2.63146	-7.66913	5.2606e-14	9.05884e-13
EXOC6	0.105038	2.695	7.66531	5.40792e-14	9.28788e-13
AGL	0.223874	1.9929	7.66286	5.52479e-14	9.46357e-13
TMEM70	0.114681	2.52803	7.66148	5.55995e-14	9.49873e-13
POT1	0.125987	1.67392	7.65943	5.64277e-14	9.61492e-13
MRPS6	-0.0950077	2.25793	-7.65505	5.82439e-14	9.89842e-13
LIME1	-0.109001	1.92754	-7.65152	5.97485e-14	1.01276e-12
RPP25L	-0.0858473	2.46918	-7.65075	6.00843e-14	1.0158e-12
ENPP4	0.212394	1.7001	7.64222	6.4138e-14	1.08152e-12
DYRK4	0.132665	2.09353	7.63244	6.85698e-14	1.15325e-12
SPINT2	0.0804899	2.81962	7.62032	7.48312e-14	1.25531e-12
FMN1	0.171915	1.6283	7.61785	7.63302e-14	1.27715e-12
CLDN15	-0.0781231	1.6672	-7.61546	7.74971e-14	1.29334e-12
CPD	0.109966	2.88971	7.60949	8.08944e-14	1.34658e-12
AGPAT3	-0.0793039	2.63455	-7.60745	8.20891e-14	1.36297e-12
WBP4	0.108286	1.8527	7.60018	8.64969e-14	1.43249e-12
FBXO34	0.125744	2.10204	7.59178	9.1876e-14	1.51771e-12
FUT7	0.107836	2.5517	7.58818	9.42796e-14	1.55346e-12
TMEM268	-0.123227	1.68098	-7.58042	9.96789e-14	1.63827e-12
AIP	-0.0802689	2.35135	-7.57894	1.00735e-13	1.64804e-12
MAP2K6	0.129683	2.63226	7.57888	1.00781e-13	1.64804e-12
STAT2	-0.0855703	2.95722	-7.57379	1.04525e-13	1.70496e-12
CCPG1	0.0928944	2.94554	7.57135	1.0637e-13	1.73071e-12
ACP3	0.148265	1.71453	7.55795	1.17169e-13	1.90165e-12
CHST11	-0.0942461	2.84819	-7.55542	1.19218e-13	1.93008e-12
EVA1B	-0.109378	1.52178	-7.54943	1.24431e-13	2.00946e-12
SIRT5	0.109484	1.82405	7.54808	1.25633e-13	2.02385e-12
GMFB	0.144921	2.38039	7.54191	1.31334e-13	2.11044e-12
HP	0.167524	3.04983	7.53859	1.34724e-13	2.15957e-12
TM2D1	0.0927353	2.46213	7.53532	1.37617e-13	2.20052e-12
NEIL1	0.156021	1.78454	7.53297	1.40101e-13	2.23473e-12
P2RY8	-0.119991	2.68751	-7.53088	1.42048e-13	2.26024e-12
LAT	-0.128858	2.31934	-7.5262	1.46863e-13	2.33114e-12
NSD3	-0.0886591	2.30987	-7.5203	1.53177e-13	2.42543e-12
BAK1	-0.0827739	2.23622	-7.51978	1.53737e-13	2.42838e-12
SPACDR	-0.0986961	1.63751	-7.51848	1.5517e-13	2.44506e-12
MMP8	0.316556	2.83214	7.51847	1.55967e-13	2.45166e-12
ENY2	0.0917071	2.75069	7.51619	1.57718e-13	2.4732e-12
DUSP13	0.195433	1.93529	7.51173	1.63208e-13	2.55313e-12
PCED1A	-0.130239	2.01302	-7.51079	1.63902e-13	2.55782e-12
LFNG	-0.119651	2.10995	-7.50568	1.69964e-13	2.64606e-12
SGMS2	0.174653	2.14184	7.49275	1.86648e-13	2.89885e-12
RPS6KA5	-0.205665	2.27996	-7.47948	2.05369e-13	3.18199e-12
SH2D3C	-0.0967441	2.62642	-7.4696	2.19567e-13	3.39388e-12
CIRBP	0.096587	2.68328	7.46471	2.27301e-13	3.50508e-12
DHRS4	-0.0918026	2.33926	-7.46376	2.28831e-13	3.52032e-12
HERC5	-0.223326	2.16048	-7.46135	2.33558e-13	3.58454e-12
DPEP2	-0.148481	2.82369	-7.44398	2.63544e-13	4.03521e-12
CCDC126	0.174153	2.09483	7.44115	2.68967e-13	4.10854e-12
TENT2	0.097653	2.56968	7.4353	2.79822e-13	4.26433e-12
CD163	0.209411	2.72882	7.42992	2.91596e-13	4.43335e-12
MORC2	-0.126614	1.71782	-7.42731	2.96044e-13	4.49046e-12
FBXW11	0.0857905	2.38361	7.42596	2.98876e-13	4.52285e-12
DHX58	-0.148273	2.10963	-7.42395	3.03211e-13	4.57779e-12
CD3G	-0.182385	2.16375	-7.42286	3.06061e-13	4.61008e-12
IFIT5	-0.193684	1.85447	-7.4225	3.07086e-13	4.61483e-12
ZFP36L2	-0.101462	2.99602	-7.41515	3.22526e-13	4.83566e-12
PDGFC	0.25348	2.05511	7.41333	3.28033e-13	4.90689e-12
PDE4DIP	-0.153568	1.75488	-7.39362	3.75692e-13	5.60687e-12
STXBP5	0.0841188	2.51656	7.39231	3.78691e-13	5.63867e-12
NPTN	0.0851955	2.90215	7.38865	3.88567e-13	5.77248e-12
ACSS1	-0.0761911	2.41434	-7.37737	4.20557e-13	6.23347e-12
BTN2A2	-0.11175	1.54111	-7.3739	4.30886e-13	6.37201e-12
ERO1A	0.0917529	2.54489	7.3692	4.4532e-13	6.5705e-12
GK	0.117363	2.82651	7.36245	4.66885e-13	6.87305e-12
ATF6	0.0848241	2.57304	7.35143	5.04292e-13	7.40693e-12
TENT5A	-0.107604	2.63922	-7.34545	5.25809e-13	7.70554e-12
ERI1	0.140701	2.24541	7.33856	5.51806e-13	8.06829e-12
METRNL	0.0926206	2.6223	7.33372	5.70644e-13	8.32499e-12
IL1R1	0.109907	2.80276	7.33279	5.74371e-13	8.36057e-12
ECHDC3	0.156927	2.74411	7.33219	5.77708e-13	8.39033e-12
TWF1	0.17798	1.87525	7.31884	6.34132e-13	9.18925e-12
NEK6	0.102841	2.2723	7.31295	6.59507e-13	9.53567e-12
DUT	-0.102852	2.61358	-7.31197	6.64001e-13	9.57932e-12
ESYT1	-0.11625	2.57291	-7.31146	6.66375e-13	9.58138e-12
MFSD14B	0.107878	2.76217	7.31131	6.67096e-13	9.58138e-12
RSBN1L	-0.0893227	2.48714	-7.30515	6.96283e-13	9.97852e-12
DHRS4L2	-0.100957	2.29155	-7.29779	7.32814e-13	1.04697e-11
NLRP3	0.122447	2.50059	7.2976	7.33779e-13	1.04697e-11
HEXD	-0.0926582	1.85664	-7.28932	7.77188e-13	1.10647e-11
CD3D	-0.180357	2.46998	-7.28616	7.96126e-13	1.13095e-11
SEC23A	0.166702	2.35915	7.28305	8.13068e-13	1.1525e-11
RAB1A	0.0825882	2.80567	7.27932	8.33016e-13	1.1782e-11
ACAP1	0.0808962	2.79164	7.27826	8.39166e-13	1.18432e-11
MAML2	-0.119096	2.43574	-7.27344	8.67647e-13	1.22186e-11
PAQR8	-0.108889	2.16259	-7.25076	1.01505e-12	1.42634e-11
LTB4R	0.0888432	2.73375	7.24934	1.0251e-12	1.43736e-11
STK16	0.0772853	2.42179	7.24072	1.08796e-12	1.5222e-11
TIGD3	-0.153373	1.614	-7.23992	1.09564e-12	1.52965e-11
CHUK	0.125822	1.9613	7.23047	1.16761e-12	1.62664e-11
JUNB	0.0783839	2.41208	7.22007	1.25437e-12	1.74376e-11
GBP3	-0.20876	1.57222	-7.21635	1.29125e-12	1.7912e-11
NDE1	-0.0782847	2.82791	-7.21528	1.29646e-12	1.79458e-11
CD74	-0.09381	2.85464	-7.21491	1.29974e-12	1.7953e-11
IFI44L	-0.285335	1.84291	-7.21429	1.31091e-12	1.80689e-11
CREM	0.178121	2.04878	7.20983	1.34819e-12	1.85433e-11
CMTR1	-0.110428	2.21745	-7.20861	1.35725e-12	1.86284e-11
RBM3	0.0999798	2.97365	7.2043	1.39811e-12	1.91488e-11
PIK3CB	0.136337	2.07965	7.19828	1.45713e-12	1.99151e-11
PARP10	-0.101519	1.84118	-7.19427	1.49784e-12	2.04286e-11
ADA	-0.140683	2.20629	-7.18964	1.54647e-12	2.10476e-11
LPXN	-0.0769324	2.8572	-7.18918	1.55108e-12	2.10662e-11
EVL	-0.122572	2.26047	-7.18719	1.57235e-12	2.13104e-11
ASB1	0.0775213	2.17902	7.18297	1.61848e-12	2.18899e-11
BST2	-0.0756271	3.05584	-7.17808	1.6737e-12	2.25897e-11
INPP1	0.0968173	2.24667	7.17311	1.73165e-12	2.33234e-11
TMLHE	0.126647	1.83242	7.17261	1.73752e-12	2.3354e-11
CRIP1	-0.119221	2.79437	-7.16796	1.79375e-12	2.406e-11
MAN2A1	-0.0859789	2.55099	-7.16558	1.82318e-12	2.44042e-11
RANBP2	0.0954275	2.40342	7.16232	1.86434e-12	2.49039e-11
KIF1B	0.10465	2.72836	7.16118	1.87892e-12	2.50472e-11
CFAP298	-0.0957413	2.32371	-7.16034	1.88975e-12	2.51399e-11
LIMD2	-0.0991879	2.235	-7.15576	1.9498e-12	2.58857e-11
TRIM28	-0.100486	1.80909	-7.15511	1.9585e-12	2.59481e-11
SCYL2	0.0806826	2.74327	7.14271	2.13158e-12	2.81837e-11
TMEM30A	0.087059	2.89659	7.14116	2.15428e-12	2.84045e-11
SNX12	0.0775582	2.32225	7.14097	2.15703e-12	2.84045e-11
CBR1	-0.13674	2.07693	-7.13619	2.22853e-12	2.92724e-11
IRF3	-0.0850697	1.90839	-7.13596	2.23195e-12	2.92724e-11
TP53I3	0.138934	2.4612	7.13115	2.30738e-12	3.02007e-11
P2RX7	-0.142429	1.56009	-7.1174	2.53563e-12	3.31214e-11
GSKIP	0.143908	2.49845	7.11685	2.54432e-12	3.31682e-11
TGIF2	-0.114098	1.72876	-7.11417	2.5889e-12	3.36816e-11
TLR10	-0.148841	1.96481	-7.1023	2.80838e-12	3.6464e-11
AFF4	0.132037	2.44203	7.09642	2.92122e-12	3.78534e-11
CYSLTR1	-0.136623	2.33921	-7.09177	3.015e-12	3.89908e-11
ITM2A	-0.129107	2.57941	-7.09133	3.02384e-12	3.90274e-11
THADA	-0.0769867	2.06842	-7.07485	3.38033e-12	4.35419e-11
RSBN1	0.0897736	2.80176	7.07004	3.49238e-12	4.48961e-11
TPK1	0.14558	2.46177	7.06373	3.64784e-12	4.6726e-11
BBC3	-0.101465	2.22344	-7.06354	3.64912e-12	4.6726e-11
CPEB4	0.0788025	2.91751	7.04829	4.04491e-12	5.16553e-11
USP6	0.134821	2.6914	7.04819	4.04999e-12	5.16553e-11
CRLS1	0.11766	2.32099	7.04593	4.10992e-12	5.23168e-11
WDR41	0.125986	1.97932	7.04186	4.22444e-12	5.36694e-11
GNE	0.101186	1.81378	7.03789	4.3389e-12	5.50159e-11
CD3E	-0.135473	1.4371	-7.03772	4.34869e-12	5.50325e-11
EIF2D	-0.0908274	2.09506	-7.03356	4.46746e-12	5.64256e-11
CD58	0.0792276	2.91657	7.02932	4.59683e-12	5.79469e-11
ORMDL3	-0.0939287	2.35611	-7.02877	4.6137e-12	5.80467e-11
GPBAR1	-0.101829	1.97562	-7.02657	4.68244e-12	5.87977e-11
ANKRD6	0.0937198	1.60312	7.01904	4.92587e-12	6.1735e-11
USP38	0.0937751	2.35299	7.0114	5.18535e-12	6.48618e-11
SULT1B1	0.139794	2.36109	7.00674	5.35273e-12	6.68268e-11
GCNT1	0.143743	1.83418	7.00304	5.48849e-12	6.83901e-11
RHBDD2	0.104506	2.32972	7.00012	5.59325e-12	6.9562e-11
TDRD9	0.2326	1.98033	6.99726	5.71941e-12	7.0995e-11
TUFT1	-0.0974867	1.72859	-6.99305	5.86472e-12	7.26599e-11
PTRH2	-0.0894165	2.21301	-6.99203	5.90504e-12	7.302e-11
SYN2	0.110316	1.64542	6.99014	5.98012e-12	7.38037e-11
GIMAP5	-0.0969973	2.63482	-6.98987	5.99115e-12	7.38037e-11
ROCK1	0.0975299	2.83087	6.98741	6.09081e-12	7.48892e-11
ARHGAP24	0.0974814	2.29693	6.98639	6.13221e-12	7.52558e-11
SYNJ1	0.126703	2.28787	6.96729	6.96816e-12	8.53534e-11
ATAD2B	0.158837	1.77412	6.96455	7.10689e-12	8.68888e-11
B3GNT2	0.199559	2.08999	6.9605	7.31012e-12	8.92054e-11
CCNL1	0.0790345	2.7764	6.9513	7.75306e-12	9.44331e-11
ABCF1	-0.102263	2.0136	-6.93743	8.50355e-12	1.0338e-10
TNFRSF9	-0.142459	1.69521	-6.93641	8.57028e-12	1.03997e-10
ZNF282	0.0774037	2.40195	6.93345	8.73209e-12	1.05763e-10
SRSF2	0.110542	2.36476	6.93211	8.81044e-12	1.06513e-10
ATP5MC1	-0.08612	2.2646	-6.92749	9.08507e-12	1.09629e-10
B4GALT4	0.115381	1.94229	6.91714	9.73188e-12	1.17216e-10
FRMD3	-0.115988	2.09461	-6.91467	9.89284e-12	1.18934e-10
CCDC146	-0.0939889	1.52163	-6.90327	1.06701e-11	1.28041e-10
PTPN4	-0.0996642	2.55282	-6.90167	1.07839e-11	1.29168e-10
H6PD	0.0742282	2.50264	6.8945	1.1309e-11	1.35208e-10
STK3	0.109892	2.21208	6.89027	1.16302e-11	1.38793e-10
SUMF1	0.0921659	2.68089	6.88455	1.20785e-11	1.43878e-10
PEX2	0.123769	2.14604	6.88205	1.22797e-11	1.46007e-10
MAPK6	0.0988904	1.38917	6.87927	1.25073e-11	1.48441e-10
HDAC5	-0.0986611	2.28933	-6.87871	1.2554e-11	1.48723e-10
CARD6	0.0880971	2.79188	6.87393	1.29572e-11	1.53221e-10
MPZL1	-0.0768174	2.41285	-6.87183	1.31381e-11	1.55077e-10
GTPBP8	-0.0886845	2.31813	-6.86809	1.34659e-11	1.58507e-10
MCM7	-0.0867242	2.67156	-6.86796	1.34775e-11	1.58507e-10
POU2F2	-0.090635	2.13242	-6.86056	1.41524e-11	1.66144e-10
CCDC47	0.09846	2.45219	6.85324	1.48522e-11	1.74045e-10
WARS1	-0.0943154	2.85906	-6.84486	1.56943e-11	1.8358e-10
PILRA	-0.127714	2.83754	-6.83594	1.66506e-11	1.94417e-10
MTHFD1	-0.106476	1.5458	-6.83036	1.7265e-11	2.01229e-10
TMEM41B	0.123473	2.22648	6.8206	1.84074e-11	2.14159e-10
LGALS9	-0.0972514	1.83283	-6.81938	1.85556e-11	2.15497e-10
COQ3	-0.0776311	1.44958	-6.81667	1.88885e-11	2.18972e-10
PRIM1	-0.104176	1.60047	-6.80993	1.97417e-11	2.28455e-10
TET2	0.113391	2.6597	6.8071	2.01108e-11	2.32312e-10
FAHD2A	-0.086212	1.54347	-6.79916	2.11849e-11	2.44285e-10
SNRPN	-0.100273	2.45361	-6.79648	2.15589e-11	2.48157e-10
ST3GAL5	-0.0831181	2.25237	-6.79553	2.16942e-11	2.49273e-10
RAP2C	0.123634	2.59664	6.79487	2.17909e-11	2.49941e-10
CEBPZ	0.102795	2.38767	6.79402	2.19097e-11	2.5086e-10
HENMT1	0.107885	2.09176	6.79283	2.20803e-11	2.52368e-10
COQ2	0.108371	2.22924	6.79096	2.2352e-11	2.55024e-10
NFATC2	-0.111356	2.4611	-6.78728	2.28962e-11	2.60775e-10
FAM20C	0.120736	2.07096	6.78118	2.38265e-11	2.70896e-10
PI3	-0.217054	2.79727	-6.77201	2.53737e-11	2.87583e-10
DGCR6L	-0.0972457	2.10645	-6.77139	2.53984e-11	2.87583e-10
RAB20	0.11559	2.78849	6.77122	2.5427e-11	2.87583e-10
FAR1	0.0948367	2.81277	6.76497	2.64852e-11	2.9903e-10
RASSF1	-0.0875367	2.48027	-6.75698	2.78991e-11	3.14446e-10
PTBP2	0.186643	1.55008	6.75546	2.82432e-11	3.17772e-10
RHOC	-0.109735	2.23593	-6.74542	3.00793e-11	3.37845e-10
ADGRE1	0.12791	2.82478	6.73878	3.14224e-11	3.52321e-10
SGTB	0.138091	2.56049	6.72617	3.41139e-11	3.8184e-10
ACP6	0.14463	1.69897	6.72583	3.41982e-11	3.82125e-10
PLD1	0.0726517	1.8497	6.72494	3.43566e-11	3.83236e-10
CDC123	0.0804902	2.78116	6.7221	3.4996e-11	3.89698e-10
PGM2L1	0.105138	2.37456	6.71985	3.55104e-11	3.94749e-10
PLGLB1	-0.133653	1.55209	-6.71744	3.61008e-11	4.00626e-10
TCTN1	-0.093533	1.47597	-6.71176	3.7419e-11	4.14547e-10
PNKD	-0.0707399	2.46807	-6.70731	3.85126e-11	4.25935e-10
LGALS2	-0.265751	1.40068	-6.70392	3.94973e-11	4.36083e-10
APOBEC3C	-0.0715737	2.50028	-6.69885	4.06794e-11	4.48372e-10
ADAM19	0.0767209	2.79981	6.69488	4.17354e-11	4.59231e-10
ACP5	-0.129473	2.16033	-6.69264	4.23482e-11	4.65185e-10
GALC	0.111477	2.44999	6.691	4.27936e-11	4.69284e-10
CD86	-0.175956	2.11288	-6.69063	4.29673e-11	4.70394e-10
OCIAD2	-0.135644	1.55393	-6.68757	4.37956e-11	4.78655e-10
MRE11	-0.084434	1.89672	-6.68448	4.4633e-11	4.86987e-10
L3MBTL2	-0.0770445	1.76155	-6.67057	4.8821e-11	5.31788e-10
ATRIP	-0.109575	2.15306	-6.66975	4.90778e-11	5.3369e-10
PPP1CB	0.0792678	3.08117	6.6647	5.07018e-11	5.50428e-10
DSE	0.0932865	2.69928	6.66393	5.0954e-11	5.52243e-10
CEP63	-0.109796	2.60497	-6.65798	5.2941e-11	5.72579e-10
GPR18	-0.154322	2.22352	-6.65796	5.30068e-11	5.72579e-10
ELMO2	0.0691301	2.56811	6.6504	5.55827e-11	5.99406e-10
SKAP1	-0.118132	2.41698	-6.64226	5.8565e-11	6.30521e-10
TRPT1	0.0749444	2.45804	6.64187	5.87113e-11	6.3105e-10
ZNF438	0.101577	2.43176	6.63776	6.02819e-11	6.4686e-10
ARRDC2	-0.0783815	2.429	-6.63399	6.17571e-11	6.61596e-10
NCBP3	0.0902565	1.51708	6.63264	6.22939e-11	6.66247e-10
PLEKHA8P1	-0.0746479	1.54633	-6.63088	6.29993e-11	6.72684e-10
KCNMA1	0.224107	2.0754	6.62902	6.39189e-11	6.81381e-10
LAX1	-0.125926	1.56446	-6.6284	6.40464e-11	6.81622e-10
NUDT19	0.123498	2.18564	6.62776	6.42696e-11	6.82878e-10
CLSTN1	-0.0778338	1.92055	-6.61841	6.82334e-11	7.23809e-10
GBP2	-0.0748619	3.11015	-6.61418	7.01053e-11	7.42453e-10
NUP43	-0.0755838	2.47557	-6.61117	7.14668e-11	7.5564e-10
TGFBR1	0.0960989	3.0152	6.59757	7.79507e-11	8.22855e-10
SEPTIN1	-0.118434	1.42429	-6.59584	7.88536e-11	8.31035e-10
NIPAL3	-0.117345	1.95746	-6.58934	8.21498e-11	8.64371e-10
DCP1B	-0.0928865	1.68178	-6.58816	8.27704e-11	8.69491e-10
GCN1	-0.0899572	1.95136	-6.58254	8.57857e-11	8.99711e-10
DNTTIP2	0.123391	1.92883	6.57942	8.75102e-11	9.16317e-10
ITPKC	0.130526	2.33432	6.5619	9.78506e-11	1.02294e-09
AQP3	-0.150285	1.67204	-6.55971	9.93056e-11	1.03648e-09
RIT1	0.101252	2.46145	6.55751	1.00585e-10	1.04815e-09
NKAPL	-0.0823806	1.40349	-6.55439	1.02596e-10	1.06739e-09
PARL	0.113991	2.37205	6.55111	1.0475e-10	1.08806e-09
FBXO30	0.110375	2.54281	6.54775	1.07009e-10	1.10975e-09
RPS6KA2	0.0929323	1.52303	6.54544	1.08587e-10	1.12432e-09
CD52	-0.0911457	3.09538	-6.54408	1.09527e-10	1.13224e-09
JARID2	-0.0713295	2.77603	-6.53846	1.13497e-10	1.17142e-09
ABCA1	-0.156983	2.61634	-6.53212	1.18305e-10	1.2191e-09
ARFGEF1	0.0890297	2.45159	6.52747	1.21668e-10	1.25177e-09
UBASH3A	-0.116795	1.53506	-6.52561	1.23129e-10	1.2648e-09
ZDHHC19	0.200094	2.59587	6.52487	1.2398e-10	1.27152e-09
DYM	0.0888024	1.85643	6.52161	1.26261e-10	1.29288e-09
CEP41	-0.0740193	1.50971	-6.51685	1.30109e-10	1.33018e-09
KCTD9	0.106103	1.81987	6.50549	1.39782e-10	1.42683e-09
MIR22HG	0.116179	2.07922	6.50402	1.41076e-10	1.43778e-09
SSBP3	-0.115188	2.56188	-6.5015	1.43336e-10	1.45853e-09
MAP3K14	-0.0788779	1.43624	-6.50034	1.44386e-10	1.46536e-09
CGAS	0.097305	1.5761	6.50026	1.44459e-10	1.46536e-09
CAPN3	0.117763	2.09268	6.49459	1.49712e-10	1.51627e-09
UQCC2	-0.108145	2.18691	-6.49071	1.53411e-10	1.55131e-09
SLC22A15	0.0973814	2.49221	6.48938	1.547e-10	1.56192e-09
ACTA2	-0.125459	2.07316	-6.48626	1.57767e-10	1.59041e-09
RBKS	0.119163	1.66852	6.48534	1.58713e-10	1.59746e-09
CMTM4	0.108271	1.5274	6.48262	1.61418e-10	1.62217e-09
TNFRSF10D	0.162556	1.83746	6.47672	1.67743e-10	1.68313e-09
EPAS1	0.142957	1.7687	6.47618	1.68254e-10	1.68566e-09
TNFRSF25	-0.142643	1.94369	-6.4757	1.68723e-10	1.68775e-09
TMEM222	-0.0873572	2.23066	-6.47143	1.73171e-10	1.72958e-09
GSE1	-0.115272	1.81996	-6.471	1.7364e-10	1.73159e-09
SEC22C	0.0998611	1.89217	6.46743	1.7757e-10	1.76594e-09
CHST2	0.116357	2.4824	6.46738	1.77628e-10	1.76594e-09
BCL9L	-0.0710965	2.1725	-6.4646	1.80754e-10	1.79428e-09
NECAB1	0.212346	1.44729	6.46463	1.81189e-10	1.79585e-09
SEC63	0.108924	2.37667	6.46262	1.83008e-10	1.81111e-09
ST3GAL4	0.0762628	2.48117	6.45848	1.87821e-10	1.85591e-09
KCNE1	0.168313	1.86736	6.45704	1.8983e-10	1.87291e-09
GTPBP1	0.0722459	2.25011	6.45337	1.93925e-10	1.91042e-09
POP5	-0.104344	1.78218	-6.44724	2.0152e-10	1.98223e-09
SCFD1	0.0712084	2.58851	6.44304	2.06878e-10	2.03185e-09
SNAPC4	-0.0857736	1.5834	-6.43978	2.11131e-10	2.07048e-09
DEXI	-0.0654902	2.36966	-6.43949	2.11514e-10	2.07111e-09
MFNG	-0.0811443	2.29776	-6.43589	2.16337e-10	2.11515e-09
WAPL	0.086916	2.58402	6.43533	2.17083e-10	2.11925e-09
MYLIP	-0.098202	2.78966	-6.43444	2.18297e-10	2.1279e-09
ITFG2	-0.110587	1.88678	-6.43417	2.18673e-10	2.12837e-09
STAM	0.107511	2.04488	6.42036	2.38348e-10	2.3164e-09
SBNO2	0.0687951	2.13951	6.41645	2.44225e-10	2.36997e-09
IFITM3	-0.075898	3.27258	-6.41131	2.52167e-10	2.44339e-09
RFX5	-0.134448	1.96719	-6.39723	2.75382e-10	2.66435e-09
RUFY3	-0.113149	2.09785	-6.39604	2.77299e-10	2.6765e-09
SCRN1	-0.0818163	2.09369	-6.39594	2.77462e-10	2.6765e-09
PMVK	-0.0773295	2.24367	-6.39328	2.82084e-10	2.71705e-09
HLA-DPA1	-0.0717481	3.26321	-6.38892	2.89829e-10	2.78751e-09
ASPHD2	-0.0842456	2.35935	-6.38444	2.98001e-10	2.86187e-09
NSRP1	0.112564	1.68369	6.38084	3.04731e-10	2.92218e-09
LARS1	-0.091523	2.12853	-6.37023	3.25433e-10	3.11609e-09
TASL	-0.0838372	2.61023	-6.36649	3.33055e-10	3.18438e-09
ANAPC15	0.0975486	1.82529	6.36467	3.3683e-10	3.21573e-09
RFC2	0.0757907	1.83227	6.36155	3.43387e-10	3.27352e-09
TMED5	0.10318	2.86093	6.35191	3.64486e-10	3.46956e-09
CCND2	-0.106382	2.63997	-6.3481	3.7315e-10	3.54684e-09
MTRR	0.14288	2.32867	6.33057	4.16137e-10	3.94965e-09
VWA8	0.147364	1.82485	6.31584	4.55644e-10	4.31831e-09
SCAI	0.13421	1.37322	6.31544	4.56791e-10	4.32286e-09
ZFYVE16	0.12469	2.2398	6.31405	4.60294e-10	4.34968e-09
HMGA1	-0.0798594	2.36234	-6.31061	4.70061e-10	4.43552e-09
MRPL24	-0.0780561	2.3041	-6.30812	4.77304e-10	4.49733e-09
MAP4K1	-0.0971185	1.51369	-6.30422	4.88873e-10	4.59966e-09
IRF7	-0.0900313	2.7644	-6.29282	5.24267e-10	4.92553e-09
RIC8B	-0.0714468	1.64112	-6.27883	5.71135e-10	5.3581e-09
MT1F	-0.0884726	2.54146	-6.26612	6.17242e-10	5.7823e-09
PHPT1	-0.0882552	2.44435	-6.26296	6.29285e-10	5.88663e-09
PPP6R3	0.0696043	2.1543	6.2551	6.60171e-10	6.16666e-09
MAP3K8	0.169071	1.70849	6.25232	6.72588e-10	6.27362e-09
RPL41	-0.0763624	2.83835	-6.24284	7.11379e-10	6.62593e-09
MFSD14A	0.0820058	2.82047	6.23921	7.27271e-10	6.76424e-09
AGGF1	0.0868279	2.2802	6.23405	7.50421e-10	6.96958e-09
PCBP1-AS1	-0.145822	2.20936	-6.2331	7.55448e-10	7.00624e-09
ZNF784	0.0727391	1.78635	6.23142	7.6251e-10	7.06165e-09
FBXO3	0.120184	2.19635	6.22912	7.73334e-10	7.15169e-09
LCK	-0.143866	2.17661	-6.22683	7.84782e-10	7.24723e-09
DTX3L	-0.0663636	2.72938	-6.22582	7.88879e-10	7.27472e-09
IFI44	-0.175916	2.21488	-6.22348	8.01505e-10	7.38066e-09
NABP1	0.114255	2.72028	6.22095	8.12655e-10	7.47275e-09
NRAS	0.0908217	2.56508	6.21473	8.43818e-10	7.74832e-09
FLVCR2	0.122909	2.01621	6.20981	8.69442e-10	7.97234e-09
COL17A1	0.210869	1.94568	6.20969	8.71842e-10	7.979e-09
SMARCD3	-0.103079	2.62424	-6.20919	8.72627e-10	7.979e-09
CHM	0.0929504	2.24731	6.2071	8.8371e-10	8.06898e-09
PRKAA1	0.118522	1.94244	6.20506	8.94744e-10	8.15826e-09
KLF9	0.120083	2.44122	6.20362	9.02717e-10	8.21941e-09
TDG	0.0836822	2.45607	6.19906	9.27818e-10	8.43613e-09
CSGALNACT1	0.13926	2.68856	6.19868	9.30809e-10	8.45148e-09
ABHD14B	-0.079477	1.60506	-6.19342	9.59964e-10	8.70403e-09
REV3L	-0.12541	1.89121	-6.19269	9.6448e-10	8.73278e-09
FAM110B	0.0960299	1.71933	6.19162	9.70473e-10	8.77481e-09
TECR	-0.0766972	2.28947	-6.19075	9.75576e-10	8.80868e-09
AKR7A2	-0.10593	2.29233	-6.18223	1.02711e-09	9.26114e-09
ZMYM2	0.13631	2.06113	6.17963	1.04406e-09	9.40089e-09
ECI2	-0.0974328	2.11376	-6.17854	1.0502e-09	9.44308e-09
ALDH4A1	0.06779	1.75619	6.17446	1.0764e-09	9.66525e-09
PHF13	0.101841	2.0484	6.17328	1.08405e-09	9.7205e-09
CTR9	0.0890142	2.41713	6.16436	1.14393e-09	1.02433e-08
PGLYRP1	0.109286	2.73813	6.16291	1.15398e-09	1.0319e-08
TRAPPC6B	0.135895	1.77554	6.15671	1.19878e-09	1.0705e-08
HK2	0.0825759	2.49752	6.15521	1.20867e-09	1.07784e-08
TMC8	-0.0673841	2.62954	-6.15393	1.21802e-09	1.08469e-08
MINDY3	0.127703	2.08494	6.14084	1.31804e-09	1.17216e-08
SLAMF7	-0.16802	2.3359	-6.13957	1.32973e-09	1.18093e-08
ATXN1	0.0928553	2.30377	6.13874	1.3343e-09	1.18337e-08
RB1	0.109517	1.82635	6.13025	1.40401e-09	1.2435e-08
NPDC1	-0.0670296	1.84298	-6.13	1.40609e-09	1.24364e-08
EPG5	0.0787917	2.45472	6.12696	1.43196e-09	1.2648e-08
ARID2	0.0664029	2.50201	6.12249	1.4708e-09	1.29734e-08
TP53I11	0.117378	2.06825	6.11857	1.50567e-09	1.3263e-08
RGL1	0.161378	1.70552	6.11531	1.53765e-09	1.35263e-08
GIMAP7	-0.0838222	2.8168	-6.11031	1.58192e-09	1.38969e-08
ZNF318	0.10938	1.83291	6.10962	1.58844e-09	1.39354e-08
TRMT13	-0.109114	2.20519	-6.10273	1.65513e-09	1.45009e-08
SNTB2	0.0649008	2.62067	6.10076	1.67468e-09	1.46523e-08
HABP4	-0.0720535	1.39399	-6.09979	1.68438e-09	1.47174e-08
CCDC107	-0.0948682	1.92903	-6.09891	1.6933e-09	1.47754e-08
SMAD3	-0.115682	1.85204	-6.0976	1.70667e-09	1.48721e-08
GPATCH1	-0.0814037	1.83786	-6.09697	1.71296e-09	1.49069e-08
FAM228B	0.0901866	2.19329	6.09584	1.72456e-09	1.49877e-08
ARRB1	-0.111304	1.58242	-6.09549	1.72844e-09	1.50013e-08
BATF2	-0.14415	1.48267	-6.09486	1.73704e-09	1.50559e-08
PPIP5K2	0.154203	2.12691	6.09212	1.76492e-09	1.52771e-08
CTNNA1	0.0683296	2.6665	6.08712	1.81656e-09	1.57032e-08
OGG1	-0.0867928	1.91645	-6.08271	1.86491e-09	1.60997e-08
CREB3L2	-0.0706548	2.57174	-6.07092	2.00033e-09	1.72459e-08
MON1B	0.0680013	2.46555	6.05968	2.13835e-09	1.84113e-08
SNX14	0.115948	2.28269	6.05075	2.25486e-09	1.93888e-08
TBC1D7	0.0890557	2.05815	6.04183	2.37683e-09	2.04106e-08
RP2	0.0859086	2.93556	6.03389	2.49111e-09	2.13637e-08
PDE3B	0.114103	2.35676	6.02251	2.66447e-09	2.28202e-08
CHKA	0.103468	1.7854	6.0213	2.68338e-09	2.29519e-08
ZNF468	0.110085	1.55136	6.0204	2.69837e-09	2.30498e-08
EFCAB2	-0.10457	2.12152	-6.01845	2.72887e-09	2.32796e-08
SIGMAR1	-0.0691721	2.02144	-6.01587	2.77065e-09	2.3605e-08
AIM2	-0.116231	2.78741	-6.01366	2.80814e-09	2.38931e-08
WDFY1	-0.091126	2.17538	-6.00954	2.87607e-09	2.4439e-08
ABCG1	-0.199314	2.11614	-6.00833	2.90157e-09	2.46168e-08
HIGD1A	0.0879407	1.68256	6.00786	2.90457e-09	2.46168e-08
CCNH	0.0983447	2.10034	6.00709	2.91776e-09	2.46964e-08
EXOC8	0.126547	2.24033	6.00413	2.9703e-09	2.51083e-08
NSUN5P2	-0.118316	1.90266	-6.00026	3.03773e-09	2.56449e-08
KATNBL1	-0.139448	1.94486	-5.99866	3.06847e-09	2.58708e-08
FAM102B	0.0862274	2.28163	5.99595	3.11546e-09	2.62329e-08
RRAS	-0.0990736	1.99885	-5.99189	3.1906e-09	2.68308e-08
ABLIM1	-0.112444	2.44908	-5.99107	3.20644e-09	2.69291e-08
ZNF354A	0.157864	2.24846	5.98427	3.34069e-09	2.80204e-08

## Sheet: Table S2 WGCNA modules
GeneSymbol	Module	kTotal	kWithin	kOut	kDiff	DEG		DEG: Differential expressed genes in sepsis with high and low (control) Eosinophil/B.cell.memory ratio
A4GALT	2	7.75333	5.79603	1.9573	3.83873	0		Module: the assignment of genes to modules, 0 indicate no module assignment
AACS	4	3.4037	1.21847	2.18523	-0.966753	0		kTotal: It refers to the total connectivity of a gene or a module. It represents the sum of all the connection strengths (usually measured as correlations) between a gene/module and all other genes/modules in the network.
AAK1	0	6.25567	2.96102	3.29466	-0.333639	0		kWithin: It represents the intramodular connectivity or the sum of connection strengths between a gene and other genes within the same module.
AAMDC	0	0.75656	0.230649	0.52591	-0.295261	0		kOut: Out-module connectivity, which is the sum of connection strengths (adjacency) of a gene to genes outside its own module.
AAR2	6	3.59698	1.46579	2.13119	-0.665396	0		kDiff: Difference between kWithin and kOut.
AARS1	4	5.74057	2.56559	3.17498	-0.609392	0
AASDH	4	3.77678	1.76104	2.01574	-0.254697	0
AASDHPPT	4	8.78583	2.67656	6.10927	-3.43271	0
ABAT	11	2.01296	0.490488	1.52247	-1.03199	0
ABCA1	8	2.35531	0.808808	1.5465	-0.737693	1
ABCA13	16	2.94366	1.75561	1.18805	0.567553	0
ABCA5	0	2.68399	0.736218	1.94777	-1.21156	0
ABCA7	8	2.8342	1.3473	1.4869	-0.139596	0
ABCB10	27	10.5129	2.09233	8.42059	-6.32826	0
ABCB6	3	3.97055	3.13449	0.836064	2.29842	0
ABCB7	4	20.6056	10.2845	10.3211	-0.0366027	0
ABCB9	2	9.45627	7.60184	1.85443	5.74741	0
ABCC1	4	11.3397	4.14651	7.19321	-3.0467	0
ABCC10	0	3.00757	0.669233	2.33834	-1.66911	0
ABCC3	10	4.63865	2.96858	1.67007	1.29851	0
ABCC4	3	7.90187	5.92175	1.98012	3.94163	0
ABCC5	8	3.14616	1.27239	1.87377	-0.601377	0
ABCC6	2	7.44329	5.70012	1.74317	3.95695	0
ABCC8	2	16.0937	12.3929	3.7008	8.69205	0
ABCD1	0	0.251279	0.0873343	0.163945	-0.0766103	0
ABCD3	4	42.794	10.8565	31.9375	-21.081	0
ABCD4	4	4.50946	1.70823	2.80123	-1.093	0
ABCE1	4	27.3831	15.6332	11.7498	3.88342	0
ABCF1	6	8.45452	5.58508	2.86944	2.71564	1
ABCG1	8	3.21351	1.60129	1.61223	-0.010941	1
ABCG2	3	19.547	16.4342	3.11281	13.3214	0
ABHD10	4	11.6203	5.07505	6.54525	-1.47019	0
ABHD11	2	5.14156	4.05012	1.09144	2.95869	0
ABHD13	1	44.5617	36.0152	8.54657	27.4686	1
ABHD14B	6	7.80711	5.98355	1.82356	4.15999	1
ABHD15	6	4.74615	2.91747	1.82867	1.0888	0
ABHD17C	1	2.00651	1.20974	0.796776	0.412961	0
ABHD18	0	1.63405	0.540632	1.09342	-0.552785	0
ABHD2	8	8.08232	2.54787	5.53445	-2.98658	0
ABHD3	11	39.527	6.21618	33.3108	-27.0947	0
ABHD5	0	1.84671	0.306403	1.54031	-1.2339	0
ABHD8	0	0.869606	0.251041	0.618564	-0.367523	0
ABI2	6	7.71049	6.01715	1.69334	4.32381	0
ABI3	6	3.19397	1.4282	1.76576	-0.337563	0
ABL1	4	8.17373	3.53721	4.63652	-1.09932	0
ABL2	20	2.63626	0.793745	1.84252	-1.04877	0
ABLIM1	6	19.1295	16.5488	2.58074	13.968	1
ABLIM3	10	10.2506	9.72485	0.5257	9.19915	0
ABRAXAS1	4	14.1944	5.10424	9.09014	-3.9859	0
ABTB2	0	0.161606	0.0176643	0.143942	-0.126277	0
ABTB3	6	1.58035	1.03335	0.546995	0.486358	0
ACAA2	4	10.0069	3.88431	6.12259	-2.23828	0
ACACA	0	1.71925	0.263222	1.45603	-1.19281	0
ACAD8	13	7.76637	1.88723	5.87913	-3.9919	1
ACADM	4	55.3909	17.8397	37.5512	-19.7115	0
ACADS	3	7.06571	2.76261	4.3031	-1.54049	0
ACAP1	20	7.80744	3.19984	4.6076	-1.40776	1
ACAP3	2	1.37172	1.08218	0.289541	0.792637	0
ACAT1	17	21.398	5.52815	15.8698	-10.3417	0
ACAT2	17	3.27621	0.628059	2.64815	-2.02009	0
ACBD3	0	0.820219	0.231143	0.589076	-0.357933	0
ACBD5	1	59.9626	45.5958	14.3668	31.229	0
ACCS	0	0.21193	0.0407975	0.171132	-0.130335	0
ACE	2	7.89405	6.50605	1.388	5.11806	0
ACER3	13	14.4877	9.72489	4.76281	4.96207	1
ACKR1	3	21.9066	12.7132	9.19343	3.51972	0
ACO2	3	4.81339	2.18885	2.62454	-0.435687	0
ACOT13	17	3.55896	0.865331	2.69363	-1.8283	0
ACOT7	10	2.65676	1.82185	0.834916	0.986931	0
ACOX1	20	8.07099	2.15923	5.91177	-3.75254	0
ACOX3	0	1.14365	0.321745	0.821904	-0.500159	0
ACP1	3	7.83237	5.4267	2.40567	3.02103	0
ACP3	1	5.09847	2.69504	2.40343	0.291611	1
ACP4	2	8.57315	6.40919	2.16396	4.24524	0
ACP5	3	6.12171	4.38923	1.73248	2.65675	1
ACP6	0	3.29104	0.630255	2.66078	-2.03053	1
ACRBP	10	10.4867	9.75403	0.732679	9.02135	0
ACSL3	19	12.6268	1.95943	10.6673	-8.7079	1
ACSL4	1	39.5644	29.7304	9.83399	19.8964	1
ACSL5	4	6.68079	2.83862	3.84216	-1.00354	0
ACSL6	3	31.7578	27.1488	4.609	22.5398	0
ACSM5	2	6.54302	4.95945	1.58357	3.37587	0
ACSS1	6	14.104	9.42519	4.6788	4.74639	1
ACSS2	13	4.60186	2.12888	2.47298	-0.344098	0
ACTA2	9	0.518877	0.196258	0.322619	-0.126362	1
ACTL6A	4	32.005	17.1811	14.8239	2.3572	0
ACTL8	2	17.2659	13.4103	3.85566	9.55463	0
ACTR5	6	5.57185	3.77252	1.79933	1.97319	0
ACTR8	0	2.62962	0.41889	2.21073	-1.79184	0
ACVR1	4	6.6678	2.20706	4.46074	-2.25368	0
ACVRL1	2	1.40798	1.13333	0.274643	0.85869	0
ACY3	2	3.88614	2.98626	0.899882	2.08638	0
ADA	6	10.2657	7.11697	3.14876	3.96821	1
ADA2	14	12.769	5.48297	7.286	-1.80303	0
ADAM10	1	13.2552	8.36998	4.88518	3.48481	0
ADAM11	2	9.74455	7.43955	2.305	5.13456	0
ADAM15	0	2.80415	0.74499	2.05916	-1.31418	0
ADAM19	20	5.72707	1.57731	4.14975	-2.57244	1
ADAM28	6	3.37707	1.27083	2.10624	-0.835409	0
ADAM33	2	11.8984	8.88871	3.00971	5.879	0
ADAM8	20	7.69137	1.90329	5.78807	-3.88478	0
ADAM9	1	43.143	33.6276	9.51543	24.1121	1
ADAMTS15	2	12.034	9.23816	2.79586	6.4423	0
ADAMTS2	2	2.70064	2.06628	0.634358	1.43192	0
ADAMTSL1	2	13.422	9.68413	3.73784	5.94628	0
ADAP1	2	1.62474	1.28327	0.341461	0.941813	0
ADAP2	14	6.1661	3.75587	2.41024	1.34563	0
ADARB1	2	1.56581	1.35444	0.211367	1.14308	0
ADAT1	0	1.27467	0.350339	0.924334	-0.573995	0
ADCK2	6	1.71097	1.04523	0.665744	0.379486	0
ADCY3	0	1.24565	0.135984	1.10966	-0.973679	0
ADCY4	0	0.850112	0.274487	0.575626	-0.301139	0
ADCY7	1	36.5902	22.3524	14.2378	8.11469	0
ADCYAP1R1	0	0.605605	0.0272277	0.578377	-0.55115	0
ADD2	2	5.98422	4.76869	1.21553	3.55316	0
ADGRD2	2	20.6965	16.4694	4.22709	12.2423	0
ADGRE1	13	4.14345	2.62481	1.51864	1.10617	1
ADGRE2	8	6.7414	2.51129	4.23011	-1.71883	0
ADGRE3	8	6.09266	4.27927	1.81339	2.46587	0
ADGRG1	22	8.662	5.40384	3.25816	2.14568	0
ADGRG5	22	2.16339	0.50349	1.6599	-1.15641	0
ADGRL1	2	12.0471	9.87802	2.16906	7.70896	0
ADH1A	2	2.38436	1.69503	0.689326	1.0057	0
ADH5	17	23.9906	4.04601	19.9446	-15.8986	0
ADHFE1	0	0.777137	0.0558365	0.7213	-0.665464	0
ADK	4	2.84153	1.11028	1.73126	-0.62098	0
ADNP	11	47.9289	6.51301	41.4159	-34.9029	0
ADNP2	0	2.42772	0.44716	1.98056	-1.5334	0
ADO	4	24.6128	13.888	10.7248	3.16318	0
ADORA2A	13	1.74489	0.800772	0.944122	-0.14335	0
ADORA3	0	0.231202	0.0528502	0.178351	-0.125501	0
ADPRM	4	4.30959	1.45681	2.85278	-1.39597	0
ADPRS	9	4.25834	0.92565	3.33269	-2.40704	0
ADRA2B	2	8.67526	6.85281	1.82245	5.03036	0
ADRB2	4	3.80965	1.45328	2.35637	-0.903088	0
ADSS2	1	12.5016	6.71719	5.78436	0.932831	0
ADTRP	6	1.20721	0.584496	0.622714	-0.038218	0
AEBP1	2	0.975187	0.638467	0.336721	0.301746	0
AEBP2	4	38.0993	12.6392	25.4601	-12.8208	0
AEN	0	1.4621	0.118254	1.34385	-1.22559	0
AFAP1	0	0.220502	0.0662704	0.154232	-0.0879611	0
AFDN	0	0.426165	0.124912	0.301253	-0.176341	0
AFF4	1	65.7788	52.0775	13.7012	38.3763	1
AFG3L2	6	3.96364	1.96928	1.99436	-0.0250754	0
AGA	1	7.13224	2.60601	4.52624	-1.92023	0
AGAP2	2	1.04265	0.724389	0.31826	0.406128	0
AGER	8	2.32727	1.02419	1.30308	-0.27889	0
AGFG1	19	22.1927	5.39782	16.7949	-11.3971	1
AGGF1	1	54.7122	42.2647	12.4475	29.8172	1
AGK	4	10.772	5.49096	5.28102	0.209933	0
AGL	13	35.8112	5.19745	30.6138	-25.4163	1
AGO1	8	7.77316	1.80248	5.97067	-4.16819	0
AGO2	3	1.00155	0.58693	0.414623	0.172307	0
AGO3	0	10.6118	2.30032	8.31151	-6.01119	0
AGO4	11	27.3516	6.95499	20.3966	-13.4416	1
AGPAT3	3	5.42569	3.97656	1.44913	2.52744	1
AGPAT4	0	0.157943	0.0404324	0.11751	-0.0770778	0
AGPAT5	4	21.6957	12.245	9.4507	2.79425	0
AGPS	4	6.7814	1.65114	5.13026	-3.47911	0
AGRN	9	4.09432	3.71987	0.374448	3.34543	1
AGTPBP1	19	28.2149	3.97172	24.2432	-20.2715	1
AHCYL2	0	1.38484	0.137786	1.24706	-1.10927	0
AHI1	6	8.6049	5.57255	3.03234	2.54021	0
AHNAK	14	11.6731	3.9401	7.73305	-3.79294	0
AHR	29	7.73566	1.22565	6.51001	-5.28437	0
AHSA2P	1	0.839787	0.473509	0.366278	0.107232	0
AHSP	3	37.436	28.876	8.56002	20.316	0
AIDA	27	4.53592	1.20755	3.32838	-2.12083	0
AIFM1	4	5.97065	2.31151	3.65913	-1.34762	0
AIG1	26	5.29445	0.505991	4.78846	-4.28247	0
AIM2	0	1.97673	0.299245	1.67748	-1.37824	1
AIMP1	17	30.0118	5.11436	24.8974	-19.783	0
AIMP2	6	6.74825	2.5906	4.15765	-1.56705	0
AIP	28	8.6163	0.578028	8.03827	-7.46024	1
AIRE	2	14.2493	12.0269	2.22238	9.80452	0
AK1	2	25.3854	12.87	12.5154	0.354663	0
AK2	6	10.9116	5.68873	5.2229	0.465829	0
AK3	4	33.4586	13.6824	19.7763	-6.09392	0
AK4	0	0.254616	0.0481651	0.206451	-0.158286	0
AKAP1	6	17.7881	12.2431	5.54497	6.69816	0
AKAP11	4	36.1274	18.9671	17.1604	1.8067	0
AKAP7	4	2.31681	0.873621	1.44319	-0.569567	0
AKAP8L	0	1.11314	0.217889	0.89525	-0.67736	0
AKR1A1	6	5.44071	2.50208	2.93862	-0.436542	0
AKR1B1	6	8.00513	6.05858	1.94655	4.11203	0
AKR1C2	0	0.296055	0.0581775	0.237877	-0.1797	0
AKR1C3	1	1.27733	0.511692	0.765642	-0.25395	0
AKR1E2	2	3.16915	2.31987	0.84928	1.47059	0
AKR7A2	6	5.23161	2.63677	2.59484	0.0419289	1
AKT1	8	5.54483	2.26011	3.28473	-1.02462	0
AKT1S1	3	3.21617	2.4027	0.813467	1.58923	0
AKT3	0	0.73559	0.0629265	0.672663	-0.609737	0
AKTIP	1	3.08091	2.19202	0.888891	1.30313	0
ALAD	27	2.31639	0.348549	1.96784	-1.6193	0
ALAS1	13	4.32386	1.22315	3.10071	-1.87756	0
ALAS2	3	24.1685	18.9165	5.25193	13.6646	0
ALCAM	13	14.135	2.52225	11.6128	-9.09054	0
ALDH18A1	6	9.74802	6.05251	3.69551	2.35701	0
ALDH1A1	0	0.292143	0.0432316	0.248911	-0.205679	0
ALDH2	14	2.48753	0.825704	1.66183	-0.836126	0
ALDH3B1	0	4.5047	1.73838	2.76631	-1.02793	0
ALDH4A1	0	0.835026	0.187882	0.647144	-0.459262	1
ALDH5A1	3	24.5098	20.8782	3.63157	17.2466	0
ALDH6A1	0	1.6772	0.293011	1.38419	-1.09118	0
ALDOC	0	0.562541	0.0925222	0.470019	-0.377496	0
ALG11	1	20.4407	11.6121	8.82863	2.78344	0
ALG13	1	28.4531	19.9694	8.48368	11.4857	0
ALG14	17	1.33959	0.279171	1.06042	-0.781247	0
ALG2	4	37.6972	16.579	21.1183	-4.53933	0
ALG3	6	1.80314	1.10072	0.702419	0.398302	0
ALG5	6	22.1354	6.31524	15.8201	-9.5049	0
ALG6	1	35.1421	22.7229	12.4193	10.3036	0
ALG8	6	10.62	4.98074	5.6393	-0.658555	0
ALG9	0	0.711213	0.0854496	0.625763	-0.540314	0
ALKBH1	1	3.17346	1.29255	1.88091	-0.588365	0
ALKBH3	4	2.90903	1.1591	1.74994	-0.590837	0
ALKBH6	0	1.09749	0.500838	0.596653	-0.0958155	0
ALKBH7	6	7.83517	3.83303	4.00214	-0.16911	0
ALOX12	10	10.188	9.7337	0.454264	9.27944	0
ALOX15	2	10.2256	7.99288	2.23276	5.76012	0
ALPK1	11	5.71677	0.881504	4.83527	-3.95376	0
ALPL	13	4.32429	1.52633	2.79796	-1.27164	0
ALS2	4	9.57515	4.24312	5.33203	-1.08892	0
ALS2CL	2	2.81223	2.45121	0.361013	2.0902	0
ALYREF	6	13.4152	3.70778	9.70745	-5.99967	0
AMACR	0	0.167226	0.0386961	0.12853	-0.0898336	0
AMELX	2	10.7945	9.38712	1.40738	7.97974	0
AMFR	3	9.09772	7.43929	1.65843	5.78086	0
AMHR2	2	17.4542	13.8362	3.61795	10.2183	0
AMIGO2	4	10.9121	4.00144	6.9107	-2.90927	0
AMMECR1	6	7.42452	2.77854	4.64598	-1.86745	0
AMMECR1L	1	28.2673	15.6576	12.6098	3.0478	0
AMN1	1	9.81442	6.67768	3.13674	3.54095	0
AMPD2	8	8.35553	4.97248	3.38304	1.58944	0
AMPD3	13	9.31887	2.6687	6.65018	-3.98148	1
AMPH	0	0.760547	0.396713	0.363834	0.032878	0
AMY1B	11	5.59063	1.36939	4.22123	-2.85184	0
ANAPC1	6	10.1638	6.94174	3.22205	3.71968	0
ANAPC15	13	3.02888	1.24781	1.78107	-0.533264	1
ANAPC4	4	37.5554	10.5226	27.0328	-16.5102	0
ANAPC7	4	12.8108	3.89206	8.91874	-5.02668	0
ANG	29	3.02148	0.899478	2.12201	-1.22253	0
ANGEL2	4	51.7734	19.1039	32.6695	-13.5657	0
ANK1	3	48.6763	40.3643	8.31204	32.0522	0
ANK3	6	4.26591	3.40859	0.857324	2.55127	0
ANKDD1A	0	0.568115	0.15064	0.417474	-0.266834	0
ANKFY1	9	5.60763	3.10369	2.50394	0.599753	0
ANKH	3	7.50064	6.1581	1.34254	4.81556	0
ANKMY2	4	19.975	9.91233	10.0626	-0.150298	0
ANKRA2	1	32.7499	24.4387	8.31115	16.1276	0
ANKRD10	1	11.7141	5.76404	5.95002	-0.18598	0
ANKRD12	1	17.0543	11.5961	5.45822	6.13784	0
ANKRD13C	1	9.90608	5.55015	4.35593	1.19423	0
ANKRD17	0	6.99477	2.0503	4.94447	-2.89417	0
ANKRD22	13	7.50487	4.16112	3.34375	0.817374	1
ANKRD23	2	12.7265	10.3451	2.38144	7.96361	0
ANKRD27	1	31.9441	21.8001	10.144	11.656	0
ANKRD28	1	7.75861	5.72308	2.03554	3.68754	0
ANKRD34B	13	3.88754	1.8533	2.03423	-0.180932	0
ANKRD35	0	0.262687	0.0482723	0.214415	-0.166142	0
ANKRD36	6	22.1701	9.33794	12.8322	-3.49426	0
ANKRD37	1	1.01181	0.559972	0.451838	0.108134	0
ANKRD44	8	4.34524	1.72237	2.62287	-0.900509	0
ANKRD46	2	16.6945	12.8849	3.80962	9.07526	0
ANKRD49	1	61.8863	46.9556	14.9306	32.025	0
ANKRD50	1	9.89255	5.70054	4.19201	1.50853	0
ANKRD52	2	19.0239	14.7603	4.26357	10.4967	0
ANKRD55	13	2.48378	1.38029	1.10349	0.276798	0
ANKRD6	1	2.46223	1.15986	1.30237	-0.14251	1
ANKRD9	3	21.6934	17.2849	4.40849	12.8764	0
ANKS1A	19	15.2012	2.46979	12.7315	-10.2617	1
ANKS3	2	21.2966	16.1268	5.16978	10.957	0
ANKS6	2	2.20482	1.39434	0.810475	0.583868	0
ANKZF1	0	2.80446	0.798489	2.00597	-1.20748	0
ANO10	13	1.62096	0.709842	0.911116	-0.201274	0
ANO6	10	4.2409	3.13882	1.10208	2.03675	0
ANO7	2	9.273	6.85685	2.41615	4.4407	0
ANP32E	1	43.8185	29.4075	14.411	14.9965	0
ANPEP	8	5.29023	2.58133	2.70891	-0.127577	0
ANTKMT	6	6.46617	3.25634	3.20983	0.0465132	0
ANXA2R	6	1.95215	1.07215	0.880001	0.192153	0
ANXA4	1	7.31744	2.65356	4.66387	-2.01031	0
ANXA6	0	6.84023	1.65661	5.18362	-3.52702	0
AOAH	8	3.71034	1.46643	2.24391	-0.777476	0
AOC1	0	0.736436	0.0345951	0.701841	-0.667246	0
AOC2	0	1.07827	0.0882399	0.990034	-0.901794	0
AOC3	0	0.542253	0.0751895	0.467063	-0.391874	0
AP1AR	1	31.5649	21.9	9.66494	12.235	0
AP1G2	0	6.37226	2.56687	3.80539	-1.23853	0
AP2A2	0	3.70632	1.36674	2.33958	-0.972842	0
AP3M2	6	3.74352	2.38514	1.35839	1.02675	0
AP3S2	0	3.10391	1.01217	2.09174	-1.07957	0
AP4B1	0	7.89165	1.39497	6.49668	-5.10171	0
AP4E1	1	7.11061	3.54187	3.56875	-0.0268821	0
AP4M1	2	1.00195	0.630154	0.371794	0.25836	0
AP5M1	1	77.7508	60.4914	17.2593	43.2321	0
AP5S1	0	1.55726	0.306334	1.25092	-0.94459	0
APAF1	0	2.30391	0.452238	1.85167	-1.39943	0
APBA2	6	1.78646	0.604702	1.18176	-0.577057	0
APBA3	0	1.08442	0.263212	0.821209	-0.557997	1
APBB1	2	2.71343	2.20211	0.511319	1.69079	0
APCDD1	0	0.556132	0.122203	0.433929	-0.311727	0
APEX1	6	25.7471	15.5537	10.1934	5.36035	0
APH1B	20	4.83715	1.6613	3.17585	-1.51455	0
API5	4	37.4521	13.0719	24.3802	-11.3083	0
APIP	4	35.4454	10.6842	24.7612	-14.077	0
APOBEC1	2	3.09826	2.13714	0.961115	1.17603	0
APOBEC3A	0	0.298647	0.0453463	0.253301	-0.207955	0
APOBEC3C	3	5.68317	2.98252	2.70066	0.28186	1
APOBEC3F	6	3.78976	2.32218	1.46758	0.854595	1
APOBEC3G	4	4.12233	1.06643	3.0559	-1.98947	0
APOBEC3H	0	0.447732	0.119916	0.327816	-0.2079	0
APOBR	20	3.40738	1.01591	2.39147	-1.37556	0
APOC3	0	0.698533	0.0419882	0.656545	-0.614557	0
APOL1	9	10.9191	9.9114	1.00775	8.90364	1
APOL2	9	5.22325	4.19525	1.028	3.16725	0
APOL3	9	10.4315	1.16617	9.26529	-8.09912	1
APOL6	9	9.94234	9.01892	0.923421	8.0955	1
APOLD1	6	31.4309	12.1168	19.3142	-7.19739	0
APOM	3	1.13338	0.419246	0.714133	-0.294886	0
APOO	0	0.573186	0.0608668	0.51232	-0.451453	0
APOOL	0	1.39633	0.243813	1.15251	-0.9087	0
APPL1	4	10.0929	4.29645	5.79643	-1.49998	0
APPL2	0	1.12442	0.244947	0.879472	-0.634525	0
APRT	6	15.5966	11.2749	4.32165	6.95328	0
AQP3	6	6.87066	4.77182	2.09884	2.67298	1
AQP5	2	17.5006	13.038	4.46257	8.57543	0
AQR	4	16.2544	5.30253	10.9519	-5.64936	0
ARAP2	1	9.83107	7.51035	2.32072	5.18964	0
ARAP3	8	7.69956	5.11538	2.58418	2.5312	0
AREL1	20	12.9487	2.4196	10.5291	-8.10947	0
ARFGEF1	1	32.3987	23.6345	8.76422	14.8702	1
ARFGEF2	4	48.8037	19.505	29.2987	-9.79368	0
ARFIP1	11	5.47137	1.16805	4.30332	-3.13527	0
ARG1	19	5.64906	1.33122	4.31784	-2.98662	1
ARG2	3	2.34819	1.8221	0.526086	1.29602	0
ARGLU1	1	54.0887	41.2981	12.7906	28.5075	0
ARHGAP17	4	11.8838	4.65521	7.22862	-2.57341	0
ARHGAP18	10	4.22075	3.33103	0.88972	2.44131	0
ARHGAP19	11	8.29348	2.08827	6.20521	-4.11695	0
ARHGAP24	1	4.99296	2.89731	2.09565	0.801668	1
ARHGAP35	4	12.1256	5.40808	6.71753	-1.30945	0
ARHGAP6	2	3.04918	2.63805	0.411128	2.22692	0
ARHGAP8	3	1.66092	0.72625	0.93467	-0.208421	0
ARHGEF10L	2	4.62186	2.75475	1.86711	0.887639	0
ARHGEF11	8	1.54639	0.613394	0.932993	-0.3196	0
ARHGEF12	3	30.8213	25.1852	5.63605	19.5492	0
ARHGEF16	2	9.51034	7.80668	1.70366	6.10302	0
ARHGEF17	2	11.622	9.04343	2.57861	6.46482	0
ARHGEF19	2	8.455	6.41995	2.03505	4.3849	0
ARHGEF28	2	2.12044	1.72707	0.393369	1.3337	0
ARHGEF3	1	34.6893	20.6707	14.0187	6.65202	0
ARHGEF37	2	7.37953	5.83033	1.54921	4.28112	0
ARHGEF40	11	3.50508	1.23859	2.26649	-1.0279	0
ARHGEF9	6	3.53666	2.54936	0.987304	1.56205	0
ARID1B	11	14.9538	1.4293	13.5245	-12.0953	0
ARID2	1	11.0324	6.28956	4.74284	1.54672	1
ARID3B	0	1.19611	0.436887	0.759226	-0.322339	0
ARID4A	1	50.6719	38.5966	12.0753	26.5212	0
ARID4B	1	78.7097	66.2081	12.5016	53.7065	0
ARID5A	20	6.20303	2.70996	3.49308	-0.78312	1
ARID5B	0	4.10091	0.895042	3.20586	-2.31082	0
ARL1	4	9.88069	4.75641	5.12428	-0.367869	0
ARL14EP	4	10.5831	4.61973	5.96339	-1.34365	0
ARL15	0	0.367757	0.041359	0.326398	-0.285039	0
ARL16	4	2.50076	0.784535	1.71622	-0.931688	0
ARL17A	0	0.605667	0.0919555	0.513712	-0.421756	0
ARL2	0	1.20681	0.231662	0.975143	-0.743481	0
ARL3	1	7.73848	3.2362	4.50228	-1.26608	0
ARL4A	3	4.50514	3.53362	0.971528	2.56209	0
ARL4C	6	23.4548	15.9345	7.52031	8.41421	0
ARL6IP6	1	58.4559	47.6574	10.7984	36.859	0
ARMC1	4	38.268	20.9546	17.3135	3.64107	0
ARMC5	2	2.77453	1.95979	0.814742	1.14504	0
ARMC6	2	11.7733	8.28164	3.49164	4.79	0
ARMC8	1	33.4643	26.77	6.69424	20.0758	0
ARMCX6	10	1.20363	0.592205	0.611428	-0.0192227	0
ARMH1	0	2.1178	0.510466	1.60733	-1.09686	0
ARMH3	0	3.98608	0.735989	3.25009	-2.5141	0
ARMT1	1	13.2437	10.5679	2.67583	7.89206	0
ARNTL	11	30.304	8.0498	22.2542	-14.2044	0
ARPC5L	13	9.09825	2.92401	6.17424	-3.25023	0
ARRB1	14	4.51737	2.03589	2.48148	-0.445591	1
ARRDC2	3	2.74228	1.423	1.31929	0.103713	1
ARRDC3	11	20.9483	4.78427	16.164	-11.3797	0
ARRDC4	1	4.66773	3.14158	1.52616	1.61542	0
ARRDC5	0	0.99659	0.410059	0.586531	-0.176473	0
ARSB	1	13.3134	8.79408	4.51929	4.27479	0
ARSD	0	4.29854	1.38127	2.91727	-1.536	0
ARSG	8	2.18945	1.15021	1.03924	0.110963	0
ART3	2	1.06379	0.882564	0.18123	0.701334	0
ART5	2	8.09603	6.92666	1.16937	5.75729	0
ARTN	2	3.74152	3.1276	0.613922	2.51368	0
ARV1	4	6.54235	2.7328	3.80955	-1.07674	0
ASAP1-IT2	20	5.86836	2.23052	3.63783	-1.40731	0
ASAP2	10	2.51798	2.25851	0.259467	1.99905	0
ASB1	13	1.29672	0.617276	0.679449	-0.0621734	1
ASB13	0	1.00102	0.145958	0.855058	-0.7091	0
ASB16	2	4.22479	3.51875	0.706042	2.81271	0
ASB6	0	1.27204	0.435337	0.836699	-0.401362	0
ASB7	1	10.4335	7.93417	2.49937	5.4348	0
ASCC1	1	5.13807	2.34239	2.79568	-0.453286	0
ASCC2	3	50.3425	33.0305	17.312	15.7186	0
ASCL2	9	0.916244	0.230793	0.685451	-0.454658	1
ASF1A	4	14.9413	7.59948	7.34178	0.257691	0
ASGR1	14	7.1702	4.41907	2.75113	1.66793	0
ASGR2	14	3.03811	1.59731	1.4408	0.156506	0
ASMTL	0	2.09722	0.89757	1.19965	-0.302084	0
ASNS	0	3.24616	0.342741	2.90342	-2.56068	0
ASNSD1	1	11.4691	7.8421	3.62704	4.21506	0
ASPH	19	15.7523	2.69204	13.0602	-10.3682	1
ASPHD2	9	4.46688	2.34974	2.11715	0.23259	1
ASPSCR1	2	10.8093	7.65225	3.15703	4.49521	0
ASRGL1	0	4.07468	0.760468	3.31421	-2.55374	0
ASTE1	28	9.32135	0.778079	8.54327	-7.76519	0
ASXL1	3	9.44726	6.97045	2.47681	4.49364	0
ATAD1	1	71.9719	54.2887	17.6832	36.6056	0
ATAD2	16	6.03636	2.71422	3.32214	-0.607912	0
ATAD2B	1	63.7568	51.8964	11.8603	40.0361	1
ATAD3A	2	12.673	9.19072	3.48233	5.70839	0
ATAT1	6	26.8228	13.017	13.8057	-0.788702	0
ATF1	1	9.00351	5.81048	3.19303	2.61744	0
ATF2	1	89.2594	72.8565	16.4029	56.4536	0
ATF5	0	0.870607	0.104283	0.766324	-0.662042	0
ATF6	20	6.35645	1.79851	4.55794	-2.75943	1
ATF6B	2	0.811132	0.596569	0.214563	0.382006	0
ATF7	1	9.37393	6.0116	3.36234	2.64926	0
ATF7IP	28	4.61304	0.512562	4.10048	-3.58791	0
ATF7IP2	6	7.46849	5.28047	2.18802	3.09245	0
ATG14	27	2.25888	0.433771	1.82511	-1.39134	0
ATG16L2	8	11.4415	8.02825	3.41328	4.61498	0
ATG2A	8	2.09141	0.837618	1.25379	-0.416171	0
ATG2B	1	8.27533	4.22899	4.04634	0.182652	0
ATG4B	0	4.33724	1.81466	2.52258	-0.707919	0
ATG4C	1	8.22782	4.55144	3.67638	0.875053	0
ATG4D	3	1.55207	0.937067	0.615006	0.322061	0
ATG5	1	64.2076	49.0913	15.1163	33.975	0
ATG7	0	1.96713	0.809237	1.15789	-0.348658	0
ATIC	6	26.3735	17.5082	8.86528	8.64297	0
ATL2	1	19.7332	13.6767	6.05647	7.62025	0
ATL3	1	35.0682	25.3712	9.69706	15.6741	1
ATM	1	24.408	11.5475	12.8605	-1.31299	0
ATMIN	4	6.74637	3.31236	3.434	-0.121639	0
ATN1	2	1.88778	1.6562	0.231582	1.42461	0
ATOH8	2	1.93614	1.53511	0.401022	1.13409	0
ATP10D	4	18.0005	8.11977	9.88069	-1.76092	0
ATP11A	1	48.6584	36.3822	12.2762	24.106	1
ATP11B	19	48.6998	5.97435	42.7254	-36.7511	1
ATP11C	1	66.5461	51.0958	15.4503	35.6455	0
ATP13A1	0	2.27786	0.49515	1.78271	-1.28756	0
ATP13A3	1	22.7603	16.5463	6.21408	10.3322	1
ATP1A3	2	8.73753	7.36648	1.37105	5.99543	0
ATP1B1	3	0.500935	0.220962	0.279972	-0.05901	0
ATP2B1	8	9.05889	3.25436	5.80454	-2.55018	0
ATP2C1	1	25.2553	16.4612	8.79408	7.66714	0
ATP2C2	26	1.37731	0.323492	1.05382	-0.730324	1
ATP5MC1	6	9.51382	7.1536	2.36022	4.79337	1
ATP5MJ	17	7.63911	4.46823	3.17088	1.29735	0
ATP6V0E2	6	3.8571	2.99618	0.860913	2.13527	0
ATP6V1C1	13	20.2038	7.18152	13.0223	-5.84079	1
ATP6V1H	13	11.1825	2.92009	8.26242	-5.34233	0
ATP7A	0	0.208584	0.0346969	0.173887	-0.13919	0
ATP8A1	4	35.6919	9.76511	25.9268	-16.1617	0
ATP8B2	6	27.7156	21.4313	6.28425	15.147	0
ATP8B4	26	14.3658	0.820146	13.5456	-12.7255	0
ATP9A	13	9.34112	5.92452	3.4166	2.50793	1
ATPAF1	1	13.6235	8.27993	5.34361	2.93632	0
ATPAF2	0	0.401705	0.137379	0.264326	-0.126947	0
ATPSCKMT	0	0.372134	0.0211254	0.351009	-0.329883	0
ATRIP	9	3.18118	1.83444	1.34674	0.487701	1
ATRN	0	1.27844	0.166836	1.1116	-0.944764	0
ATXN1	11	15.9322	3.05445	12.8778	-9.82334	1
ATXN2	0	1.16718	0.40187	0.765314	-0.363445	0
ATXN3	4	10.6073	4.11486	6.49246	-2.37761	0
ATXN7L1	0	3.0975	1.10461	1.99289	-0.888278	0
AUH	3	1.03739	0.694053	0.343339	0.350714	0
AURKA	16	3.64558	2.67898	0.966599	1.71238	0
AURKB	3	1.96889	0.723892	1.24499	-0.521103	0
AUTS2	22	4.56537	1.6732	2.89217	-1.21898	0
AVEN	6	7.6854	3.88645	3.79895	0.0874917	0
AVL9	13	4.6722	1.61845	3.05375	-1.4353	0
AXIN2	2	3.71391	3.05019	0.66372	2.38647	0
AZI2	13	32.0179	5.80873	26.2092	-20.4005	1
AZIN1	1	26.685	21.3551	5.32994	16.0251	1
AZIN2	2	16.9402	12.3853	4.55494	7.83035	0
AZU1	16	3.91907	3.14914	0.769927	2.37921	0
B3GALNT1	2	1.40083	0.932677	0.468151	0.464526	0
B3GALT4	0	2.34345	0.974396	1.36905	-0.394655	0
B3GALT6	4	5.60155	1.96751	3.63404	-1.66653	0
B3GAT1	2	13.4842	10.3848	3.09944	7.28536	0
B3GAT3	0	2.77335	1.15081	1.62254	-0.471735	0
B3GNT2	1	60.5873	50.2861	10.3012	39.9848	1
B3GNT5	19	24.2063	3.9159	20.2904	-16.3745	1
B3GNT8	20	3.22747	1.00078	2.22669	-1.22591	0
B3GNTL1	20	1.78006	0.636389	1.14367	-0.507279	0
B4GALNT1	2	4.93188	3.67406	1.25783	2.41623	0
B4GALT2	2	17.5013	11.6656	5.83571	5.82985	0
B4GALT3	3	25.4246	20.6567	4.76788	15.8889	0
B4GALT4	13	7.6999	1.9706	5.7293	-3.7587	1
B4GAT1	2	2.63312	1.76445	0.868667	0.895783	0
B9D1	2	6.35214	5.09065	1.26149	3.82916	0
BABAM1	3	35.124	21.6383	13.4857	8.15261	0
BACE1	0	0.471604	0.0570999	0.414504	-0.357404	0
BACE2	3	5.90746	3.63901	2.26845	1.37056	0
BACH1	11	44.3208	9.32138	34.9994	-25.6781	0
BACH2	6	7.57946	4.57177	3.00769	1.56409	0
BAG1	3	38.3764	21.4225	16.9539	4.46866	0
BAG3	0	1.14414	0.211442	0.932696	-0.721254	0
BAG4	1	60.7798	46.6091	14.1708	32.4383	0
BAIAP2L2	2	14.7952	10.7877	4.0075	6.78016	0
BAIAP3	0	0.741086	0.0740232	0.667062	-0.593039	0
BAK1	9	2.26568	0.841633	1.42405	-0.582417	1
BANF1	6	3.86169	2.27438	1.58731	0.687075	0
BANK1	4	4.91937	2.05249	2.86688	-0.814384	0
BARD1	0	2.6521	0.352345	2.29975	-1.94741	0
BATF	13	6.01689	3.29406	2.72283	0.571239	0
BATF2	9	5.26842	4.79266	0.475764	4.3169	1
BATF3	0	0.309768	0.0466692	0.263098	-0.216429	0
BAZ2B	8	8.13521	3.49357	4.64164	-1.14807	0
BBC3	8	1.81802	0.943296	0.874721	0.0685755	1
BBLN	10	1.85244	0.635605	1.21683	-0.581225	0
BBOF1	3	44.5832	37.7244	6.85873	30.8657	0
BBS10	1	12.3593	7.88516	4.47416	3.411	0
BBS2	4	3.47331	1.50207	1.97124	-0.469171	0
BBS4	0	2.15854	0.327412	1.83113	-1.50372	0
BCAM	2	9.7546	7.49912	2.25547	5.24365	0
BCAP29	13	38.21	4.72275	33.4873	-28.7645	0
BCAR1	2	10.1009	7.46003	2.64086	4.81916	0
BCAS1	2	46.8114	30.0449	16.7665	13.2784	0
BCAS2	4	20.6815	8.48139	12.2002	-3.71877	0
BCAS4	2	6.47393	4.5073	1.96663	2.54067	0
BCAT1	1	3.07821	1.78232	1.29589	0.486436	0
BCAT2	6	4.3827	2.90242	1.48029	1.42213	0
BCCIP	4	25.4523	13.3363	12.116	1.22032	0
BCKDHB	6	5.32075	2.22625	3.0945	-0.868253	0
BCL11A	6	8.58023	4.5289	4.05133	0.477564	0
BCL11B	6	26.6773	20.2681	6.40923	13.8588	0
BCL2	6	9.7443	6.26072	3.48359	2.77713	0
BCL2A1	19	17.2293	2.7266	14.5027	-11.7761	1
BCL2L1	3	60.0035	44.0812	15.9224	28.1588	0
BCL2L13	3	5.73025	2.98056	2.74969	0.230875	0
BCL2L15	16	1.76095	0.917739	0.843207	0.0745314	0
BCL3	19	4.1633	0.976848	3.18645	-2.20961	1
BCL7A	0	0.485602	0.0615756	0.424026	-0.362451	0
BCL7C	0	1.45751	0.290388	1.16712	-0.876734	0
BCL9L	6	9.30787	7.36751	1.94036	5.42715	1
BCLAF1	1	56.7074	40.4153	16.2921	24.1232	0
BCO1	2	36.6567	26.4757	10.181	16.2947	0
BCORL1	0	1.51421	0.470641	1.04357	-0.572932	0
BCR	0	1.10261	0.450326	0.652282	-0.201955	0
BCS1L	6	2.8143	1.89137	0.922936	0.968431	0
BDP1	1	56.7776	37.5838	19.1937	18.3901	0
BEND2	10	2.52697	2.05568	0.471289	1.58439	0
BEST1	11	4.78491	0.96827	3.81664	-2.84837	0
BET1	1	21.4036	13.076	8.32768	4.74827	0
BEX1	16	3.75857	2.72829	1.03028	1.69801	0
BEX3	10	11.3083	10.5418	0.766507	9.77525	0
BEX4	4	3.7259	1.47957	2.24633	-0.766754	0
BGN	2	9.44478	8.19576	1.24902	6.94674	0
BHLHE40	0	0.431419	0.0445024	0.386917	-0.342414	0
BIK	0	0.767261	0.160428	0.606833	-0.446405	0
BIN1	6	21.041	16.9195	4.12154	12.7979	0
BIRC2	27	7.50054	2.19504	5.30549	-3.11045	0
BIRC3	6	7.33389	3.43372	3.90017	-0.466453	0
BIRC6	0	3.19511	0.753117	2.44199	-1.68887	0
BIRC7	2	6.00232	4.62253	1.37979	3.24274	0
BLK	6	4.29426	3.2714	1.02285	2.24855	0
BLM	13	1.77623	0.543958	1.23227	-0.688309	0
BLMH	6	23.6005	10.2211	13.3794	-3.15831	0
BLNK	6	8.43011	4.39044	4.03967	0.350762	0
BLOC1S2	1	48.4301	39.7946	8.63552	31.1591	0
BLOC1S5	1	25.8337	14.772	11.0617	3.71031	0
BLOC1S6	1	36.3299	28.9692	7.36074	21.6084	0
BLVRA	14	5.04332	1.22222	3.8211	-2.59889	0
BLVRB	3	34.7125	22.7722	11.9403	10.8319	0
BLZF1	1	2.49408	1.17288	1.32119	-0.14831	0
BMI1	4	22.072	11.2339	10.8381	0.395801	0
BMP2K	3	6.10437	4.80807	1.2963	3.51176	0
BMP6	10	1.43261	1.11486	0.317747	0.797114	0
BMP8B	3	0.966693	0.327679	0.639014	-0.311335	0
BMPR2	0	1.99413	0.562838	1.43129	-0.868456	0
BMS1	6	5.03198	3.55378	1.47821	2.07557	0
BMT2	1	68.947	58.3098	10.6372	47.6725	0
BMX	19	12.5819	3.48158	9.10034	-5.61875	1
BNIP2	1	59.1291	48.7761	10.353	38.4231	1
BNIP3	4	2.49625	0.86658	1.62967	-0.763088	0
BOC	2	10.4752	7.90841	2.56676	5.34165	0
BOD1	4	6.46995	3.32171	3.14824	0.17347	0
BOD1L1	11	16.9185	6.65728	10.2612	-3.60396	0
BOK	2	15.9699	13.329	2.64093	10.688	0
BOLA1	0	0.644924	0.215701	0.429222	-0.213521	0
BOLA3	6	5.18433	2.03191	3.15242	-1.12051	0
BOP1	2	38.9033	26.9946	11.9088	15.0858	0
BORCS7	6	4.56777	1.67061	2.89716	-1.22656	0
BPGM	3	34.5764	30.4016	4.17481	26.2268	0
BPI	26	4.93683	2.3387	2.59813	-0.259423	0
BPNT1	0	1.6002	0.293113	1.30709	-1.01398	0
BPNT2	4	11.3045	4.16335	7.14117	-2.97782	0
BRAF	3	16.601	9.42722	7.17374	2.25348	0
BRCA1	0	0.273056	0.0729641	0.200091	-0.127127	0
BRD3	8	8.14098	2.76904	5.37195	-2.60291	0
BRF1	2	16.1246	11.9857	4.13888	7.84686	0
BRF2	4	3.47198	1.18993	2.28205	-1.09213	0
BRI3BP	6	4.36417	1.51268	2.85149	-1.33881	0
BRICD5	2	1.82178	1.14871	0.673069	0.47564	0
BRIX1	4	35.1509	19.0122	16.1387	2.87346	0
BRPF1	6	4.21019	1.50337	2.70683	-1.20346	0
BRPF3	0	0.322956	0.0571479	0.265808	-0.20866	0
BRWD1	1	0.982512	0.549834	0.432678	0.117156	0
BRWD3	11	2.28427	0.636732	1.64754	-1.01081	0
BSCL2	10	1.51788	0.718564	0.79932	-0.0807559	0
BSG	3	17.3803	12.4676	4.91272	7.5549	0
BST2	9	5.13595	4.29907	0.836879	3.46219	1
BTAF1	1	45.3298	29.6366	15.6932	13.9435	0
BTBD1	1	81.1932	58.7129	22.4803	36.2326	0
BTBD2	2	9.89876	7.49433	2.40443	5.08991	0
BTBD3	1	3.36845	2.08074	1.28771	0.793037	0
BTBD6	6	3.09469	1.44934	1.64534	-0.196	0
BTBD7	0	5.52268	2.44234	3.08034	-0.637995	0
BTD	0	0.31349	0.0510781	0.262412	-0.211334	0
BTG3	16	5.15352	1.10171	4.05181	-2.95011	0
BTN2A1	11	18.7638	7.07207	11.6917	-4.61965	0
BTN2A2	9	2.84423	1.04167	1.80257	-0.760898	1
BTN2A3P	2	13.9652	11.1245	2.84076	8.28373	0
BTN3A1	9	5.97423	3.22827	2.74595	0.48232	1
BTN3A2	9	4.97136	1.54537	3.42598	-1.88061	1
BTN3A3	9	13.2536	3.21126	10.0423	-6.83105	1
BTNL3	0	0.241737	0.0375131	0.204224	-0.166711	0
BTNL8	0	0.501998	0.0550756	0.446922	-0.391847	0
BUD13	4	7.06663	1.78655	5.28009	-3.49354	0
BUD23	6	13.7114	10.1185	3.59291	6.52557	0
BZW2	4	21.0451	10.7371	10.308	0.429067	0
C10orf95	2	10.429	9.23671	1.19226	8.04445	0
C11orf1	6	1.81307	1.1974	0.615665	0.581738	0
C11orf24	2	7.70579	5.76867	1.93712	3.83155	0
C11orf54	11	34.2224	6.74218	27.4802	-20.738	0
C11orf58	27	4.33179	1.31701	3.01478	-1.69777	0
C11orf68	0	0.546375	0.0832476	0.463128	-0.37988	0
C11orf71	0	0.85545	0.112838	0.742612	-0.629774	0
C11orf87	2	14.4834	11.5739	2.90956	8.66432	0
C12orf29	4	11.6149	5.70341	5.91151	-0.208102	0
C12orf4	1	2.62781	1.56945	1.05836	0.511093	0
C12orf43	6	3.57512	1.77979	1.79533	-0.0155362	0
C12orf57	6	18.9839	14.6912	4.2927	10.3985	0
C12orf75	10	2.00246	1.00702	0.995442	0.0115747	0
C12orf76	10	2.04061	1.06246	0.978153	0.0843046	0
C14orf28	0	0.928876	0.0564668	0.872409	-0.815942	0
C14orf93	0	1.8176	0.52702	1.29058	-0.763559	0
C15orf39	8	9.8476	6.61202	3.23557	3.37645	0
C15orf40	4	23.6163	11.0475	12.5688	-1.52127	0
C15orf61	3	2.44642	1.58805	0.858373	0.729674	0
C16orf87	1	9.80594	6.30172	3.50422	2.7975	0
C16orf91	4	9.61928	4.1731	5.44618	-1.27308	0
C17orf67	2	19.1312	14.9846	4.14655	10.8381	0
C17orf80	4	12.8159	5.24402	7.57189	-2.32787	0
C18orf21	13	15.0253	3.45544	11.5699	-8.11442	0
C18orf25	1	40.0926	30.4473	9.64534	20.8019	0
C19orf12	1	9.07296	3.58858	5.48438	-1.8958	0
C19orf33	10	1.36113	1.02449	0.336638	0.687855	0
C19orf48	3	1.48548	0.467319	1.01816	-0.550842	0
C19orf54	0	3.93834	1.60287	2.33547	-0.732602	0
C1D	1	48.5972	40.9135	7.68374	33.2298	0
C1GALT1	1	18.142	14.7794	3.36258	11.4168	0
C1GALT1C1	13	40.2679	6.84701	33.4209	-26.5739	0
C1orf109	4	4.23181	1.96304	2.26877	-0.305731	0
C1orf122	0	2.47876	0.778618	1.70014	-0.921523	0
C1orf131	17	7.22735	1.22951	5.99784	-4.76832	0
C1orf159	2	3.03599	1.94574	1.09025	0.855495	0
C1orf174	4	29.5583	14.4415	15.1169	-0.675383	0
C1orf198	10	3.87121	3.32273	0.548477	2.77426	0
C1orf21	22	3.12033	1.47825	1.64209	-0.163837	0
C1orf216	6	2.02479	0.991044	1.03375	-0.042704	0
C1orf226	0	0.27843	0.0533511	0.225079	-0.171728	0
C1orf35	0	0.795642	0.109821	0.685821	-0.576001	0
C1orf52	1	85.0502	68.8937	16.1565	52.7372	0
C1QA	0	0.528314	0.13551	0.392803	-0.257293	0
C1QB	0	0.997731	0.307015	0.690715	-0.3837	0
C1QBP	4	18.8438	8.29136	10.5525	-2.26112	0
C1QL1	2	14.3588	12.4044	1.95443	10.4499	0
C1QTNF12	2	7.79713	6.55513	1.242	5.31313	0
C1QTNF5	2	7.35181	6.36227	0.989532	5.37274	0
C1R	0	0.580724	0.0680328	0.512691	-0.444658	0
C1RL	11	12.2022	2.97238	9.22979	-6.25741	0
C20orf27	3	2.56714	0.899747	1.66739	-0.767643	0
C21orf91	1	38.3043	31.7473	6.557	25.1903	0
C2CD4C	2	5.61108	4.682	0.929085	3.75292	0
C2CD5	1	44.0014	34.0071	9.99435	24.0127	0
C2orf42	6	5.89799	2.9166	2.98139	-0.0647847	0
C2orf49	1	47.1413	31.7	15.4413	16.2586	0
C2orf68	20	8.55145	1.33579	7.21565	-5.87986	0
C2orf69	1	10.3479	6.53777	3.81016	2.72761	1
C2orf74-DT	0	1.95007	0.524701	1.42537	-0.900668	0
C2orf76	1	5.45216	2.6061	2.84606	-0.239956	0
C2orf88	3	15.2857	11.171	4.11476	7.05622	0
C3AR1	0	0.927582	0.189348	0.738234	-0.548887	0
C3orf14	0	0.836786	0.0720321	0.764754	-0.692722	0
C3orf38	1	15.8307	11.8164	4.01429	7.80211	0
C3orf52	2	5.90693	4.7785	1.12843	3.65007	0
C3orf62	8	9.95242	5.76886	4.18356	1.5853	0
C4B	3	1.10943	0.65549	0.45394	0.20155	0
C4BPB	2	2.107	1.86694	0.240052	1.62689	0
C4orf33	1	19.5135	14.4999	5.01363	9.48626	0
C5AR2	0	2.17719	0.243624	1.93356	-1.68994	0
C5orf15	1	72.3405	56.5872	15.7532	40.834	0
C5orf22	1	5.80635	3.60025	2.20609	1.39416	0
C5orf24	1	82.0381	55.2481	26.79	28.4581	0
C6orf120	1	55.1716	42.7022	12.4694	30.2329	0
C6orf136	6	9.26589	3.63131	5.63459	-2.00328	0
C6orf226	0	3.17287	0.881382	2.29149	-1.41011	0
C6orf47	0	3.68742	1.25319	2.43423	-1.18104	0
C7orf25	1	3.52866	2.0746	1.45407	0.620529	0
C7orf50	0	0.906792	0.167581	0.739211	-0.57163	0
C8orf33	6	8.24002	4.05036	4.18966	-0.139295	0
C8orf76	13	37.2727	4.2896	32.9831	-28.6935	0
C8orf82	0	1.5515	0.361165	1.19034	-0.829171	0
C9	10	1.18456	0.813993	0.37057	0.443423	0
C9orf40	3	8.2968	6.76303	1.53376	5.22927	0
C9orf64	1	10.6448	6.60922	4.0356	2.57362	0
C9orf72	1	43.4609	32.821	10.64	22.181	0
C9orf78	3	24.1479	20.0053	4.14259	15.8627	0
CA1	3	28.6884	25.2883	3.40013	21.8882	0
CA2	3	9.8296	7.78362	2.04598	5.73764	0
CA3	3	6.21503	3.2325	2.98253	0.249967	0
CA4	13	7.55356	4.31909	3.23447	1.08462	1
CABIN1	8	2.30305	1.26632	1.03673	0.229596	1
CABLES1	2	7.40508	5.30517	2.0999	3.20527	0
CABLES2	0	1.20492	0.312395	0.892528	-0.580133	0
CABP5	2	5.28754	4.08935	1.19819	2.89116	0
CACNA1A	9	1.77746	1.20541	0.572051	0.633354	0
CACNA1I	2	2.08113	1.37097	0.710155	0.660818	0
CACNA2D3	14	1.59917	0.480686	1.11848	-0.637794	0
CACNA2D4	11	2.03698	0.277559	1.75943	-1.48187	0
CACNB2	2	7.6624	6.28259	1.3798	4.90279	0
CACNG7	2	11.7102	9.90692	1.80329	8.10363	0
CACTIN	4	14.1088	6.10231	8.00648	-1.90417	0
CACYBP	4	8.55758	4.23406	4.32352	-0.0894557	0
CAD	0	1.06532	0.140801	0.924519	-0.783717	0
CADM3	2	15.8609	12.7058	3.15505	9.55078	0
CALD1	10	5.18314	4.72609	0.457054	4.26904	0
CALHM2	14	7.19794	2.17812	5.01982	-2.8417	0
CALHM6	9	2.7585	0.991441	1.76706	-0.775618	1
CALML4	1	5.1157	2.58863	2.52707	0.0615562	0
CALML6	2	14.9494	11.4388	3.51054	7.92829	0
CALR	0	0.319638	0.0355487	0.284089	-0.248541	0
CALU	6	3.88275	1.86828	2.01447	-0.146189	0
CAMK1D	8	3.42827	2.34198	1.08629	1.2557	0
CAMK2D	6	14.5044	8.67443	5.82999	2.84444	0
CAMKK1	0	2.35784	0.59303	1.76481	-1.17178	0
CAMKV	2	5.56875	4.34757	1.22118	3.12639	0
CAMP	26	0.551218	0.101251	0.449967	-0.348716	0
CAND1	4	43.7467	24.7511	18.9956	5.75554	0
CAPN12	0	0.415027	0.0456511	0.369376	-0.323725	0
CAPN15	0	2.03544	0.235294	1.80014	-1.56485	0
CAPN3	13	3.58357	1.82538	1.75819	0.0671965	1
CAPN7	1	6.5844	3.64037	2.94403	0.696347	0
CAPNS2	1	1.89983	1.08301	0.816821	0.26619	0
CAPRIN2	4	6.34564	3.06564	3.28	-0.214367	0
CARD11	6	4.7876	3.27828	1.50932	1.76896	0
CARD16	0	1.74758	0.258143	1.48943	-1.23129	0
CARD6	13	11.2754	5.73492	5.54046	0.194461	1
CARD9	6	2.78826	1.95652	0.831746	1.12477	0
CARM1	3	40.1642	22.8798	17.2844	5.59533	0
CARS2	20	4.13531	1.26611	2.8692	-1.60309	0
CASD1	4	17.828	9.41701	8.41099	1.00602	0
CASP10	9	1.4493	0.576541	0.872762	-0.296221	0
CASP3	1	44.209	34.6676	9.54134	25.1263	0
CASP5	0	2.38845	0.222408	2.16605	-1.94364	0
CASP6	6	8.32155	4.62686	3.69469	0.932161	0
CASP7	1	3.48691	1.5091	1.9778	-0.4687	0
CASP8AP2	4	39.7014	13.7251	25.9763	-12.2512	0
CASS4	8	2.83738	1.57099	1.26639	0.304595	0
CASTOR2	2	3.18965	2.35328	0.836372	1.51691	0
CATIP	2	7.67327	5.69729	1.97598	3.7213	0
CATSPER1	0	1.02296	0.377976	0.644984	-0.267008	0
CAVIN2	10	4.57227	3.66466	0.907609	2.75705	0
CBFA2T2	4	3.06349	1.30404	1.75945	-0.455407	0
CBFA2T3	0	1.39501	0.155122	1.23989	-1.08476	1
CBFB	1	54.5168	35.5642	18.9526	16.6115	0
CBLB	22	12.9665	2.28063	10.6859	-8.40527	0
CBLL1	1	42.711	28.9015	13.8095	15.092	0
CBR1	4	7.69788	2.66741	5.03047	-2.36306	1
CBR4	1	5.65408	2.90191	2.75217	0.149733	0
CBS	20	1.5749	0.541709	1.03319	-0.491483	0
CBWD2	1	9.73904	5.27951	4.45953	0.819976	0
CBX1	1	13.0215	8.59989	4.42165	4.17824	0
CBX4	0	2.16185	0.204781	1.95707	-1.75229	0
CBX5	0	1.37501	0.278673	1.09634	-0.817668	0
CBX7	8	9.32729	3.44541	5.88188	-2.43646	0
CCDC107	6	16.0522	10.4215	5.63066	4.79086	1
CCDC112	1	11.4744	7.62607	3.84836	3.77771	0
CCDC115	4	24.245	11.8707	12.3742	-0.503486	0
CCDC117	1	19.3755	14.3086	5.06684	9.24179	0
CCDC124	3	6.3289	2.31452	4.01438	-1.69985	0
CCDC125	13	2.58941	0.574018	2.01539	-1.44137	0
CCDC126	1	62.9737	52.062	10.9117	41.1502	1
CCDC127	0	3.51275	0.534269	2.97848	-2.44421	0
CCDC146	1	1.81981	0.66165	1.15816	-0.49651	1
CCDC159	0	1.06087	0.391048	0.669827	-0.278778	0
CCDC167	17	4.6567	1.27977	3.37694	-2.09717	0
CCDC17	0	0.426088	0.113683	0.312405	-0.198722	0
CCDC186	1	5.72371	3.30005	2.42365	0.876397	0
CCDC22	0	4.46479	1.45848	3.00631	-1.54783	0
CCDC25	4	4.7416	2.24572	2.49588	-0.250165	0
CCDC34	16	2.0487	0.461065	1.58764	-1.12658	0
CCDC43	17	14.4014	2.58198	11.8194	-9.23743	0
CCDC47	1	29.6521	21.7989	7.85323	13.9457	1
CCDC50	4	7.09204	3.42458	3.66746	-0.242874	0
CCDC6	4	5.92495	2.76657	3.15838	-0.391807	0
CCDC71	0	2.0895	0.343144	1.74636	-1.40321	0
CCDC71L	1	5.17319	2.15194	3.02125	-0.869315	0
CCDC82	1	46.7133	36.7005	10.0128	26.6877	0
CCDC85B	26	2.83803	0.375139	2.46289	-2.08775	0
CCDC86	6	2.42941	1.47039	0.959017	0.511371	0
CCDC88A	29	16.1549	1.32039	14.8345	-13.5141	0
CCDC88B	20	4.33855	1.17056	3.16799	-1.99743	0
CCDC88C	6	29.1689	17.5214	11.6475	5.87381	0
CCDC9	2	1.15063	0.873204	0.277422	0.595782	0
CCDC90B	1	31.8421	21.7961	10.0459	11.7502	0
CCDC91	4	5.85643	2.97463	2.8818	0.0928288	0
CCDC92	10	3.30717	1.52098	1.7862	-0.265218	0
CCDC97	0	6.69257	1.67703	5.01554	-3.33852	0
CCL22	2	11.2516	8.97487	2.27672	6.69814	0
CCL3	0	0.37783	0.122475	0.255355	-0.13288	0
CCL4	22	2.97825	1.16605	1.81221	-0.646158	0
CCL4L2	0	0.581271	0.121087	0.460184	-0.339097	0
CCL5	22	3.09167	0.511601	2.58006	-2.06846	0
CCNA1	13	4.54357	2.43539	2.10818	0.327212	0
CCNA2	16	10.6586	6.5169	4.14167	2.37523	0
CCNB1	16	10.2452	7.14954	3.09567	4.05388	0
CCNB1IP1	6	15.6455	8.35336	7.2921	1.06126	0
CCNB2	16	10.7495	7.64618	3.10331	4.54287	0
CCNC	1	78.0641	54.817	23.2471	31.57	0
CCND2	6	23.0381	13.5853	9.45285	4.1324	1
CCNE2	16	4.66387	3.00564	1.65823	1.34741	0
CCNF	3	1.85434	0.795532	1.0588	-0.263271	0
CCNG1	1	25.755	17.5715	8.18357	9.38791	0
CCNG2	1	49.7799	40.7484	9.03145	31.717	0
CCNH	1	17.3181	9.68666	7.63141	2.05525	1
CCNJL	20	4.33699	1.9305	2.40649	-0.475989	0
CCNL1	1	24.9742	19.3741	5.60008	13.774	1
CCNL2	4	9.83652	3.05624	6.78029	-3.72405	0
CCNT1	0	3.44491	1.37664	2.06827	-0.69163	0
CCNY	11	9.86176	2.46889	7.39288	-4.92399	0
CCNYL1	1	14.2889	8.69973	5.58921	3.11052	0
CCP110	13	2.65741	0.787107	1.8703	-1.08319	0
CCPG1	1	37.3167	28.2477	9.06907	19.1786	1
CCR1	0	2.34024	0.378915	1.96133	-1.58241	0
CCR10	0	0.508634	0.0573564	0.451278	-0.393922	0
CCR2	29	8.14349	1.77732	6.36617	-4.58886	0
CCR5	6	4.17828	1.65267	2.52561	-0.872948	0
CCR7	6	10.5761	9.11768	1.45843	7.65926	0
CCRL2	9	0.971221	0.389232	0.581988	-0.192756	0
CCS	3	15.5464	12.4548	3.09161	9.36322	0
CCSAP	1	14.9606	10.012	4.94864	5.06336	0
CCSER2	4	18.0877	7.11163	10.9761	-3.86443	0
CCT2	4	31.8479	14.9909	16.857	-1.86611	0
CD101	2	2.47123	1.94059	0.530643	1.40994	0
CD151	10	2.20515	1.68218	0.522967	1.15921	0
CD160	22	2.28044	0.833709	1.44673	-0.613022	0
CD163	0	2.27377	0.620829	1.65294	-1.03211	1
CD177	13	6.32355	3.9154	2.40815	1.50725	1
CD180	6	3.572	2.31086	1.26114	1.04972	0
CD19	6	4.17458	3.12477	1.0498	2.07497	0
CD1D	29	7.93413	1.40571	6.52842	-5.12271	0
CD1E	2	1.11254	0.938157	0.174387	0.76377	0
CD2	6	23.8779	18.3263	5.55162	12.7747	0
CD22	0	1.93406	0.174331	1.75973	-1.5854	0
CD226	10	2.93193	2.41082	0.521108	1.88971	0
CD24	26	6.33315	2.37112	3.96202	-1.5909	0
CD244	14	10.0091	1.9463	8.06284	-6.11654	0
CD247	6	15.678	10.6157	5.06228	5.55343	0
CD248	2	3.67287	3.18294	0.489934	2.69301	0
CD274	9	1.28714	0.718895	0.568242	0.150653	0
CD300C	14	3.22264	1.48425	1.73839	-0.254147	0
CD300E	14	4.03171	1.97948	2.05222	-0.0727419	0
CD300LB	14	5.55354	1.69388	3.85966	-2.16578	1
CD300LF	13	9.36751	4.64206	4.72546	-0.0834001	0
CD302	11	7.7274	2.38379	5.34361	-2.95982	0
CD320	6	1.57446	1.0515	0.52296	0.528537	0
CD33	14	8.76736	5.39347	3.3739	2.01957	0
CD36	29	1.59604	0.201789	1.39425	-1.19246	0
CD38	16	3.09256	0.665469	2.42709	-1.76162	0
CD3D	6	19.8695	15.8792	3.99032	11.8889	1
CD3E	6	14.0982	11.8942	2.20399	9.69017	1
CD3G	6	21.6422	17.6276	4.01456	13.6131	1
CD4	0	1.9406	0.16194	1.77866	-1.61672	0
CD40	4	3.10481	1.15699	1.94782	-0.790832	0
CD5	6	17.9787	15.4373	2.54143	12.8958	0
CD52	6	7.05709	3.48901	3.56807	-0.0790604	1
CD58	1	37.9251	28.9351	8.99	19.9451	1
CD59	19	12.0483	2.22228	9.82606	-7.60378	1
CD6	6	16.5545	14.1036	2.45089	11.6527	0
CD69	4	3.77495	1.24203	2.53292	-1.2909	0
CD7	2	0.852692	0.637719	0.214973	0.422747	0
CD70	0	0.877684	0.0704829	0.807201	-0.736718	0
CD74	14	12.8069	3.29642	9.51046	-6.21404	1
CD79A	6	4.77401	3.78441	0.989598	2.79482	0
CD79B	6	8.14451	6.16953	1.97497	4.19456	0
CD81	6	23.582	15.2905	8.29148	6.99903	0
CD83	0	0.864379	0.162983	0.701396	-0.538412	0
CD84	6	6.53146	3.87903	2.65243	1.2266	0
CD86	14	10.4476	4.24391	6.20368	-1.95977	1
CD8A	6	12.5488	7.50691	5.04191	2.465	0
CD8B	6	7.40831	4.97182	2.43649	2.53533	0
CD9	10	2.79949	1.77788	1.02161	0.756272	0
CD93	8	3.00657	1.07456	1.93201	-0.857449	0
CD96	6	15.5806	11.7251	3.85543	7.86969	0
CD99L2	0	5.16917	1.50252	3.66665	-2.16412	0
CDADC1	20	8.90681	0.852563	8.05425	-7.20169	1
CDC123	20	7.14271	1.31464	5.82808	-4.51344	1
CDC14A	6	6.16203	3.03205	3.12997	-0.0979189	0
CDC14B	10	4.17336	3.741	0.432362	3.30864	0
CDC16	6	6.50476	4.42152	2.08324	2.33829	0
CDC20	16	5.76965	4.18936	1.58029	2.60907	0
CDC23	4	32.1392	17.4488	14.6904	2.75838	0
CDC25B	6	18.5421	15.0753	3.46679	11.6085	1
CDC37L1	1	18.8453	12.3436	6.50168	5.84192	0
CDC40	1	39.2571	26.7963	12.4608	14.3355	0
CDC42BPA	3	10.7361	8.0469	2.68925	5.35764	0
CDC42EP1	2	13.3064	9.20444	4.10197	5.10247	0
CDC42EP2	0	0.437142	0.0906164	0.346526	-0.255909	0
CDC42EP4	0	0.316721	0.0971825	0.219539	-0.122356	0
CDC73	19	23.1386	2.24248	20.8962	-18.6537	1
CDCA4	16	2.55759	0.805349	1.75225	-0.946896	0
CDCA7	16	1.65199	0.635795	1.01619	-0.380398	0
CDCA7L	16	2.24583	0.669821	1.57601	-0.906191	0
CDH22	2	6.80036	5.60816	1.1922	4.41596	0
CDH23	0	1.03582	0.287746	0.748077	-0.460331	0
CDH24	2	19.6065	14.868	4.73855	10.1294	0
CDHR3	2	4.70078	3.73004	0.97074	2.7593	0
CDHR5	2	3.05122	2.5732	0.478025	2.09517	0
CDIP1	2	7.4121	4.63185	2.78025	1.8516	0
CDK10	2	6.43378	4.54154	1.89225	2.64929	0
CDK14	1	3.91085	2.38498	1.52586	0.859122	0
CDK15	2	1.41257	0.939842	0.472727	0.467115	0
CDK17	1	50.9323	39.2088	11.7235	27.4854	0
CDK2	1	0.792412	0.398889	0.393523	0.00536645	0
CDK5	13	4.43798	1.7578	2.68018	-0.922382	0
CDK5R1	11	4.85965	1.93036	2.92929	-0.998934	0
CDK5RAP1	6	5.28508	2.57034	2.71474	-0.144404	0
CDK5RAP2	13	2.97209	1.4606	1.51149	-0.0508854	0
CDK6	6	5.97875	3.04178	2.93697	0.104816	0
CDK7	1	22.0451	15.027	7.01815	8.00882	0
CDK8	27	4.00747	1.11817	2.8893	-1.77112	0
CDKN1A	10	2.05668	1.16212	0.894557	0.267567	0
CDKN1C	0	1.12845	0.147826	0.98062	-0.832795	0
CDKN2C	0	2.34031	0.17356	2.16675	-1.99319	0
CDKN3	2	1.05728	0.829226	0.228055	0.601171	0
CDR2	3	1.92606	1.42392	0.50214	0.921782	0
CDS2	11	4.99748	0.967451	4.03003	-3.06258	0
CDYL	4	17.6735	7.44154	10.232	-2.79041	0
CDYL2	2	5.39585	4.00696	1.38889	2.61806	0
CEACAM1	13	10.4789	5.58885	4.89006	0.698783	1
CEACAM21	0	0.49038	0.0767488	0.413631	-0.336882	0
CEACAM3	0	2.26415	0.523157	1.741	-1.21784	0
CEACAM4	20	2.85671	0.677888	2.17882	-1.50093	0
CEACAM6	16	5.40428	4.42683	0.977444	3.44939	0
CEACAM8	26	4.68288	1.99154	2.69135	-0.69981	0
CEBPA	0	3.13315	0.654174	2.47897	-1.8248	0
CEBPE	16	4.28965	2.45527	1.83438	0.620889	0
CEBPG	4	7.52862	2.82333	4.70529	-1.88197	0
CEBPZ	1	29.3776	19.1622	10.2154	8.94679	1
CELA1	0	0.297875	0.0510358	0.246839	-0.195804	0
CELF4	2	2.00901	1.67981	0.329192	1.35062	0
CELSR3	2	3.28718	2.46883	0.818349	1.65048	0
CENATAC	6	9.60719	5.57301	4.03418	1.53883	0
CENPBD1P	0	5.75367	1.08347	4.6702	-3.58673	0
CENPC	1	15.1686	7.83184	7.33674	0.495101	0
CENPM	2	25.9521	15.2519	10.7002	4.55178	0
CENPN	16	2.1758	0.850293	1.32551	-0.475213	0
CENPT	2	20.0065	16.0227	3.98378	12.0389	0
CENPW	16	8.99777	5.09824	3.89952	1.19872	0
CENPX	6	8.26396	5.0392	3.22476	1.81444	0
CEP104	6	3.15087	1.43711	1.71376	-0.276649	0
CEP120	1	11.2976	5.81106	5.48654	0.324522	0
CEP126	0	1.22916	0.702003	0.527158	0.174845	0
CEP135	1	24.4833	19.6512	4.83205	14.8192	0
CEP152	1	10.3606	5.65681	4.70379	0.953023	0
CEP164	28	8.05684	0.787743	7.2691	-6.48136	0
CEP170	1	63.1235	50.4793	12.6442	37.8351	0
CEP170B	2	5.00597	4.03508	0.970889	3.06419	0
CEP19	11	6.79847	2.91274	3.88574	-0.973001	0
CEP192	1	30.8169	21.1292	9.68776	11.4414	0
CEP20	1	19.0986	10.5286	8.56997	1.95867	0
CEP295	4	6.44968	2.30493	4.14475	-1.83981	0
CEP41	6	1.41095	0.88163	0.529319	0.352311	1
CEP43	1	2.69319	1.39294	1.30025	0.0926914	0
CEP57	4	34.258	10.9836	23.2745	-12.2909	0
CEP63	8	9.66963	4.0231	5.64653	-1.62344	1
CEP68	1	14.3354	9.44138	4.89402	4.54737	0
CEP78	22	5.82432	1.25103	4.57329	-3.32227	0
CEP85L	4	10.7273	3.60435	7.12292	-3.51857	0
CEP95	4	12.1864	5.46945	6.71698	-1.24754	0
CEPT1	1	44.033	32.1956	11.8374	20.3582	0
CERS4	0	0.47143	0.090394	0.381036	-0.290642	0
CERS6	14	10.8026	1.6606	9.14199	-7.48139	0
CES1	14	0.860709	0.357354	0.503355	-0.146001	0
CETP	10	2.52863	2.00853	0.520097	1.48843	0
CFAP119	2	1.21097	0.795211	0.415758	0.379453	0
CFAP20	4	8.12957	3.72023	4.40934	-0.689108	0
CFAP298	6	25.1707	15.5449	9.62583	5.91902	1
CFAP45	8	0.893135	0.51732	0.375815	0.141505	0
CFAP97	6	16.5049	11.6227	4.88218	6.74057	0
CFB	2	6.73706	5.2524	1.48466	3.76774	0
CFD	8	1.29139	0.417551	0.873843	-0.456292	0
CFDP1	0	1.29136	0.390403	0.900957	-0.510554	0
CGAS	1	5.0122	2.79037	2.22183	0.568536	1
CGB2	2	45.2209	33.1071	12.1138	20.9933	0
CGGBP1	1	74.8809	60.9094	13.9715	46.9379	0
CGRRF1	1	1.63164	1.10268	0.528956	0.573726	0
CHADL	2	7.46021	5.822	1.63821	4.18378	0
CHAF1A	0	1.42323	0.197307	1.22593	-1.02862	0
CHAMP1	4	9.39582	3.93642	5.45941	-1.52299	0
CHCHD10	6	19.7884	12.9205	6.86791	6.05257	0
CHCHD5	0	0.989277	0.38873	0.600546	-0.211816	0
CHCHD6	2	4.32742	3.13564	1.19177	1.94387	0
CHCHD7	13	12.1763	7.46965	4.70662	2.76303	1
CHD1L	4	7.8596	2.80772	5.05188	-2.24416	0
CHD2	11	10.5408	3.23568	7.30509	-4.06941	0
CHD4	20	5.17822	0.84846	4.32976	-3.4813	0
CHD7	19	5.69063	1.25601	4.43462	-3.17861	1
CHD9	17	11.4905	2.25377	9.23675	-6.98299	0
CHDH	2	5.05219	4.03375	1.01844	3.01531	0
CHERP	0	4.94508	0.394134	4.55095	-4.15681	0
CHI3L1	0	0.581716	0.111951	0.469764	-0.357813	0
CHI3L2	0	0.193246	0.0351183	0.158128	-0.123009	0
CHID1	3	13.2437	8.53323	4.71049	3.82274	0
CHIT1	26	2.16887	0.846597	1.32227	-0.475677	0
CHKA	0	1.9182	0.427454	1.49074	-1.06329	1
CHKB	0	4.63653	1.65782	2.97871	-1.32089	0
CHM	1	36.8124	28.0305	8.7819	19.2486	1
CHMP2B	1	55.0772	45.5545	9.52274	36.0317	1
CHMP5	1	23.5346	19.2314	4.30322	14.9282	0
CHMP6	0	1.14092	0.432744	0.708177	-0.275433	0
CHORDC1	4	2.05715	0.663124	1.39403	-0.730905	0
CHRD	2	4.19818	3.37748	0.820694	2.55679	0
CHRFAM7A	0	0.952167	0.331932	0.620235	-0.288303	0
CHRNA10	0	0.29737	0.0748965	0.222473	-0.147577	0
CHRNA4	2	9.79513	8.23966	1.55548	6.68418	0
CHRNB1	2	3.97318	3.20325	0.769934	2.43331	0
CHRND	2	10.3286	8.20276	2.1258	6.07696	0
CHRNG	2	2.06108	1.69465	0.366436	1.32821	0
CHST11	8	9.35448	5.97435	3.38014	2.59421	1
CHST12	0	0.980536	0.0862287	0.894307	-0.808079	0
CHST13	0	0.407562	0.0676802	0.339882	-0.272202	0
CHST15	8	12.8683	5.88208	6.98625	-1.10417	0
CHST2	0	0.882894	0.0663247	0.81657	-0.750245	1
CHST4	2	6.14369	5.02774	1.11595	3.91179	0
CHST7	8	2.336	0.833598	1.5024	-0.668799	1
CHSY1	1	16.6343	10.1223	6.51198	3.61032	1
CHUK	1	67.6521	55.9052	11.747	44.1582	1
CHURC1	1	1.10272	0.720734	0.381983	0.338752	0
CHURC1-FNTB	0	0.774335	0.178968	0.595367	-0.416398	0
CIAO2A	1	46.5162	29.9753	16.5409	13.4343	0
CIB2	2	2.42087	1.77283	0.648041	1.12479	0
CINP	13	4.27561	2.02093	2.25468	-0.233749	0
CIRBP	0	1.96608	0.363897	1.60218	-1.23828	1
CISD1	6	3.10532	1.41415	1.69117	-0.277018	0
CISD2	3	33.853	29.5962	4.25684	25.3393	0
CISD3	2	21.0687	17.592	3.47673	14.1153	0
CISH	1	0.723474	0.183765	0.539709	-0.355944	0
CITED2	4	5.16458	1.738	3.42658	-1.68858	0
CITED4	0	0.534421	0.149269	0.385151	-0.235882	0
CIZ1	3	14.0142	9.78468	4.2295	5.55518	0
CKAP2	16	3.88461	1.5296	2.35501	-0.825409	0
CKAP5	0	2.42998	0.329747	2.10023	-1.77049	0
CKMT1A	2	29.7412	19.1636	10.5775	8.58609	0
CKS1B	16	3.86765	2.41642	1.45122	0.965204	0
CKS2	16	9.96146	4.71354	5.24792	-0.534376	0
CLASP2	4	28.0646	10.5867	17.4779	-6.89124	0
CLC	0	0.570547	0.0921454	0.478402	-0.386256	0
CLCC1	4	11.3768	5.60006	5.77672	-0.176656	0
CLCN2	2	3.80145	2.69992	1.10153	1.5984	0
CLCN3	27	3.93049	0.999492	2.931	-1.93151	0
CLCN4	0	0.419829	0.0695703	0.350259	-0.280689	0
CLCN6	0	0.782474	0.0794006	0.703073	-0.623673	0
CLDN15	0	0.780233	0.0945881	0.685645	-0.591056	1
CLDN19	2	15.6103	11.5241	4.08622	7.43784	0
CLDN5	10	3.26741	1.53341	1.734	-0.200598	0
CLEC10A	14	2.32205	0.951743	1.3703	-0.41856	0
CLEC11A	2	8.36339	5.90322	2.46016	3.44306	0
CLEC12A	0	0.554531	0.0327005	0.521831	-0.48913	0
CLEC12B	1	0.796686	0.44689	0.349796	0.0970943	0
CLEC18B	0	0.40784	0.106127	0.301713	-0.195586	0
CLEC1B	10	5.16539	4.47807	0.687311	3.79076	0
CLEC2B	1	10.3879	7.55811	2.82982	4.72829	0
CLEC2D	6	8.91279	3.03235	5.88044	-2.84809	0
CLEC2L	2	4.71381	3.12121	1.59261	1.5286	0
CLEC4A	1	3.11961	1.80268	1.31693	0.485741	0
CLEC4D	19	19.0321	4.61424	14.4179	-9.80362	1
CLEC4G	2	15.1401	11.7781	3.36195	8.41617	0
CLEC5A	13	7.26643	3.83612	3.43031	0.405815	1
CLEC7A	11	9.63015	3.43564	6.19451	-2.75887	0
CLIC2	3	15.0259	12.4665	2.55948	9.907	0
CLIC3	22	5.41236	3.15177	2.26059	0.891178	0
CLIC4	1	2.8255	1.73681	1.08869	0.648125	0
CLINT1	13	30.3895	4.76394	25.6256	-20.8616	1
CLIP4	29	24.4287	1.20991	23.2187	-22.0088	0
CLK1	1	57.4383	44.128	13.3103	30.8177	0
CLK2	4	17.5661	5.7818	11.7843	-6.00255	0
CLK4	0	0.495852	0.0927861	0.403066	-0.31028	0
CLMN	0	0.753947	0.120586	0.633361	-0.512776	0
CLN3	0	6.35867	2.44983	3.90884	-1.459	0
CLN5	1	13.0536	6.27712	6.77651	-0.499394	0
CLN6	3	4.3552	1.5262	2.829	-1.30281	0
CLN8	27	2.01106	0.154449	1.85662	-1.70217	0
CLNS1A	4	34.2909	18.9187	15.3722	3.54656	0
CLOCK	6	3.29187	1.86473	1.42713	0.437603	0
CLPB	0	1.00843	0.173778	0.834651	-0.660873	0
CLPP	6	14.296	6.65332	7.64269	-0.989374	0
CLPX	1	3.78521	1.91453	1.87068	0.0438455	0
CLSTN1	6	8.48785	6.00182	2.48603	3.51579	1
CLTCL1	0	1.37647	0.387478	0.988996	-0.601518	0
CLU	10	5.94056	5.29141	0.649144	4.64227	0
CLUH	2	1.54347	0.715809	0.827663	-0.111854	0
CMAS	27	7.73762	1.75491	5.9827	-4.22779	0
CMBL	3	2.29441	1.53379	0.760622	0.773168	0
CMC1	4	16.2889	6.92386	9.36506	-2.44121	0
CMC2	17	5.31193	1.53252	3.77941	-2.2469	0
CMKLR1	2	1.70367	1.2913	0.412369	0.87893	0
CMPK1	1	21.6757	13.8438	7.83187	6.01193	0
CMPK2	9	7.50562	6.93581	0.56981	6.366	0
CMTM1	0	1.64095	0.451699	1.18925	-0.737551	0
CMTM2	8	2.62767	1.42088	1.20679	0.214088	0
CMTM4	13	4.92039	2.51268	2.4077	0.10498	1
CMTM5	10	16.5027	15.6482	0.854501	14.7937	0
CMTR1	9	10.0342	9.03538	0.998798	8.03658	1
CMTR2	4	36.2539	16.5089	19.745	-3.23616	0
CNEP1R1	1	45.4592	34.2399	11.2192	23.0207	0
CNIH1	1	25.2379	14.5428	10.6951	3.84769	0
CNN1	2	20.1135	14.3431	5.77036	8.57277	0
CNNM3	6	3.3744	1.78927	1.58513	0.204148	0
CNOT10	0	6.59878	1.34951	5.24927	-3.89977	0
CNOT4	0	5.97094	2.26784	3.7031	-1.43526	0
CNOT6	1	17.754	11.6818	6.07216	5.60969	0
CNOT9	4	16.5096	5.77469	10.735	-4.96027	0
CNPPD1	3	50.1683	37.0239	13.1444	23.8794	0
CNPY2	6	6.79148	4.77907	2.01242	2.76665	0
CNST	0	2.44254	0.256379	2.18616	-1.92978	0
CNTFR	2	3.62052	3.0299	0.590621	2.43928	0
CNTLN	0	2.03145	0.371514	1.65994	-1.28842	0
CNTN2	2	24.6976	17.8677	6.82991	11.0377	0
CNTNAP3	8	0.996773	0.507259	0.489514	0.0177446	0
CNTRL	1	3.11869	1.71519	1.4035	0.31169	0
CNTROB	0	0.458953	0.0558859	0.403067	-0.347181	0
COA1	1	5.39275	2.34979	3.04296	-0.693167	0
COA6	17	14.3556	3.03816	11.3175	-8.27934	0
COA8	3	0.905588	0.409128	0.49646	-0.0873318	0
COG2	6	6.61264	3.37993	3.23272	0.147207	0
COG5	4	5.42087	1.7322	3.68867	-1.95647	0
COG6	4	28.3882	10.6097	17.7785	-7.1688	0
COIL	4	26.5004	10.9971	15.5033	-4.50617	0
COL11A2	2	15.2019	12.0724	3.12956	8.94284	0
COL17A1	26	7.14998	2.17423	4.97575	-2.80152	1
COL18A1	8	1.08733	0.449088	0.638245	-0.189157	0
COL5A1	2	4.00341	3.20631	0.797104	2.4092	0
COL6A3	10	2.37912	2.025	0.354113	1.67089	0
COL9A2	2	17.255	13.6399	3.61518	10.0247	0
COL9A3	0	0.489633	0.119379	0.370255	-0.250876	0
COLGALT1	13	6.60682	3.11911	3.48772	-0.36861	0
COLGALT2	2	11.8919	10.2953	1.59661	8.69871	0
COMMD1	17	9.59415	2.15064	7.44351	-5.29287	0
COMMD10	4	22.4442	9.00449	13.4397	-4.43524	0
COMMD3	17	18.6091	5.89905	12.71	-6.81096	0
COMMD4	0	2.00796	0.510977	1.49698	-0.986005	0
COMMD6	17	14.8662	7.42587	7.44035	-0.0144817	0
COMMD8	1	54.0294	40.6668	13.3626	27.3042	0
COMTD1	6	1.55426	0.757333	0.796931	-0.039598	0
COPG2	0	1.6854	0.32769	1.35771	-1.03002	0
COPRS	6	5.69428	3.02042	2.67386	0.346564	0
COPS2	1	13.4297	7.63587	5.79384	1.84203	0
COPS4	17	28.5336	4.87902	23.6545	-18.7755	0
COPS7A	0	6.53505	2.38291	4.15214	-1.76923	0
COPS8	4	45.9734	15.4924	30.481	-14.9886	0
COQ10A	6	3.6863	2.69835	0.987958	1.71039	0
COQ2	1	14.7597	9.96068	4.79906	5.16162	1
COQ3	0	0.488665	0.0660934	0.422571	-0.356478	1
COQ4	3	3.1963	1.11553	2.08077	-0.965243	0
COQ5	4	7.65051	2.36088	5.28963	-2.92875	0
COQ7	0	0.160636	0.0237337	0.136902	-0.113168	0
COQ8A	8	3.86582	1.16701	2.69881	-1.5318	0
COQ8B	0	2.60854	0.742154	1.86639	-1.12423	0
CORO1B	14	8.79386	3.00088	5.79298	-2.79211	1
CORO2A	13	4.29221	1.54476	2.74745	-1.20268	0
CORO7-PAM16	0	2.1956	0.795294	1.40031	-0.605015	0
COX11	4	17.7695	9.68821	8.08126	1.60696	0
COX15	0	8.24315	2.30614	5.937	-3.63086	0
COX16	17	13.7651	3.9492	9.8159	-5.8667	0
COX18	4	7.89481	3.58977	4.30504	-0.715275	0
COX20	17	1.36814	0.223013	1.14513	-0.922115	0
COX6A2	2	19.1621	14.1042	5.05785	9.0464	0
COX6C	17	15.8238	8.43695	7.38684	1.05011	0
COX7B	17	8.68275	5.26097	3.42178	1.8392	0
CPD	1	21.2736	15.146	6.12754	9.01848	1
CPEB2	1	38.9592	30.9467	8.01249	22.9343	0
CPEB3	11	4.57715	0.753573	3.82358	-3.07	0
CPEB4	1	1.74534	0.783197	0.962143	-0.178946	1
CPM	0	0.846045	0.266784	0.579261	-0.312477	0
CPNE2	0	1.13875	0.427975	0.710772	-0.282797	0
CPNE5	13	1.98839	0.991443	0.996942	-0.00549898	1
CPNE6	2	4.89633	3.88899	1.00734	2.88165	0
CPNE7	2	18.5314	14.971	3.56044	11.4105	0
CPOX	27	6.97657	0.809158	6.16741	-5.35825	0
CPSF1	6	7.22746	4.90378	2.32369	2.58009	0
CPSF2	1	18.32	11.8559	6.46418	5.39167	0
CPSF3	4	20.5891	7.25552	13.3335	-6.07802	0
CPSF6	4	17.1895	6.81726	10.3722	-3.55497	0
CPSF7	11	4.36868	0.845737	3.52295	-2.67721	0
CPT1B	9	1.79161	0.57016	1.22145	-0.651288	0
CPT2	0	2.98769	1.18127	1.80641	-0.62514	0
CPVL	14	9.72161	5.53383	4.18778	1.34604	0
CR1	19	8.43409	1.21102	7.22307	-6.01205	0
CR1L	2	41.7724	27.0554	14.7169	12.3385	0
CRACDL	0	0.178464	0.0330411	0.145423	-0.112381	0
CRACR2B	2	24.5383	18.77	5.76821	13.0018	0
CRADD	1	20.309	15.9641	4.34489	11.6192	0
CRAMP1	0	0.523704	0.0292567	0.494447	-0.46519	0
CRAT	3	8.59317	3.51803	5.07514	-1.55712	0
CRCP	2	2.10459	1.52416	0.580428	0.943733	0
CREB3	0	1.45651	0.387874	1.06863	-0.680758	0
CREB3L2	4	7.94837	2.62026	5.32811	-2.70786	1
CREBL2	27	5.13394	1.13629	3.99765	-2.86137	0
CREBZF	1	15.5651	9.209	6.35614	2.85286	0
CRELD1	2	1.00376	0.642074	0.361687	0.280388	0
CREM	1	4.44664	2.70311	1.74354	0.959567	1
CRH	2	4.23078	3.55631	0.674465	2.88185	0
CRIP1	6	7.80195	4.81474	2.9872	1.82754	1
CRIP3	2	28.1802	22.5246	5.65558	16.869	0
CRISP3	26	2.27775	0.639558	1.63819	-0.998636	1
CRISPLD2	8	7.84203	5.32107	2.52096	2.8001	0
CRLF1	2	5.55825	4.35562	1.20263	3.15299	0
CRLS1	1	24.2017	14.777	9.42471	5.35231	1
CRNKL1	11	12.7755	2.69653	10.079	-7.38248	0
CROCC	6	2.4321	0.988142	1.44396	-0.455814	0
CRTAP	14	10.6488	4.8635	5.7853	-0.921803	0
CRTC1	2	9.90725	7.4403	2.46695	4.97334	0
CRTC2	0	0.380459	0.093115	0.287344	-0.194229	0
CRTC3	6	6.02352	3.13785	2.88567	0.252186	0
CRX	2	30.1821	22.92	7.26211	15.6579	0
CRY2	0	0.539248	0.102594	0.436654	-0.33406	0
CRYAB	2	25.8406	18.823	7.0176	11.8054	0
CRYBB1	2	10.8606	8.20817	2.65241	5.55576	0
CRYBG3	14	1.3786	0.478376	0.900223	-0.421846	0
CRYL1	0	0.808779	0.100982	0.707797	-0.606815	0
CRYM	10	1.28002	0.577597	0.702422	-0.124825	0
CRYZL1	1	14.2336	6.75521	7.47839	-0.723184	0
CSAD	11	15.7592	4.54745	11.2117	-6.66425	0
CSDC2	2	4.91353	4.01267	0.900859	3.11181	0
CSE1L	4	27.1737	11.5954	15.5782	-3.98281	0
CSF1R	14	5.45545	3.05776	2.39768	0.660079	0
CSF3	2	12.7733	10.0783	2.69506	7.38321	0
CSGALNACT1	1	9.91272	7.56031	2.35241	5.2079	1
CSGALNACT2	1	45.4845	36.4496	9.03485	27.4148	1
CSNK1E	6	3.61285	2.11108	1.50177	0.609312	0
CSNK1G3	1	24.6148	15.3735	9.24124	6.13227	0
CSRNP1	20	2.73696	0.817171	1.91979	-1.10262	0
CSRNP2	1	15.9408	10.1186	5.82221	4.29636	0
CSRP1	0	3.24547	1.01819	2.22729	-1.2091	0
CST2	2	4.37248	3.74737	0.625114	3.12225	0
CST3	14	6.80125	4.16173	2.63952	1.52221	0
CST4	2	24.1198	18.9164	5.20332	13.7131	0
CSTF1	4	4.20462	1.47514	2.72948	-1.25433	0
CSTF2T	1	5.79193	3.44365	2.34827	1.09538	0
CSTF3	4	16.6471	5.98789	10.6592	-4.67128	0
CTCF	11	14.8777	1.98689	12.8908	-10.9039	0
CTDP1	20	4.39938	1.39997	2.99942	-1.59945	1
CTDSPL	10	14.8903	14.2023	0.687946	13.5144	0
CTDSPL2	4	38.3411	15.2621	23.079	-7.81694	0
CTLA4	6	1.71691	0.930357	0.786554	0.143803	0
CTNNA1	1	2.41746	0.8112	1.60626	-0.795057	1
CTNNAL1	3	19.6135	16.9606	2.65294	14.3076	0
CTNNBIP1	0	2.39976	0.447544	1.95222	-1.50468	0
CTNS	10	0.700899	0.455428	0.245471	0.209957	0
CTPS1	6	3.06373	1.31542	1.7483	-0.432879	0
CTR9	1	31.9883	21.821	10.1673	11.6537	1
CTSC	1	8.36947	4.60353	3.76594	0.837583	0
CTSD	0	3.06429	1.39384	1.67045	-0.276605	0
CTSG	16	5.29213	4.42656	0.865573	3.56098	0
CTSL	1	1.16866	0.528693	0.639963	-0.11127	0
CTSO	6	8.90817	2.67777	6.23041	-3.55264	0
CTSW	22	2.3913	0.652287	1.73901	-1.08673	0
CTTN	10	15.648	15.0763	0.571699	14.5046	0
CTXN1	2	10.9598	8.44896	2.51087	5.9381	0
CUEDC1	0	0.491961	0.123552	0.368409	-0.244856	0
CUL1	4	24.6963	11.2027	13.4935	-2.29084	0
CUL4A	3	8.31643	6.25254	2.06389	4.18864	0
CUL5	4	35.0876	12.9155	22.172	-9.25653	0
CUL7	2	5.34714	4.21741	1.12973	3.08767	0
CUL9	0	2.42272	1.10163	1.32109	-0.219454	0
CUTC	13	21.0376	5.33119	15.7064	-10.3752	1
CUX1	20	8.96206	3.127	5.83506	-2.70806	0
CWC22	1	24.5177	18.2011	6.3166	11.8845	0
CWF19L2	6	8.99252	6.11213	2.88038	3.23175	0
CX3CL1	2	12.6315	10.2465	2.38502	7.86149	0
CX3CR1	14	5.56664	1.0383	4.52834	-3.49003	0
CXADR	0	1.18895	0.941039	0.247907	0.693132	0
CXCL1	1	5.94995	3.95415	1.9958	1.95835	0
CXCL16	20	1.98176	0.522345	1.45941	-0.937067	0
CXCL5	10	1.04799	0.729161	0.31883	0.410331	0
CXCL8	1	1.58737	0.77377	0.813598	-0.0398286	0
CXCR2	8	10.1801	5.87179	4.30827	1.56352	0
CXCR3	6	1.27773	0.701195	0.576538	0.124658	0
CXCR5	6	4.62692	3.63856	0.988361	2.6502	0
CXCR6	22	1.37064	0.305899	1.06474	-0.758839	0
CXorf49B	2	10.0993	8.31822	1.78108	6.53714	0
CXorf65	0	1.46527	0.389697	1.07557	-0.685873	0
CXXC1	0	1.47387	0.534672	0.939198	-0.404526	0
CXXC5	6	9.39373	5.63411	3.75962	1.87449	0
CYB561	9	7.93412	0.778961	7.15516	-6.37619	1
CYB561A3	6	9.01609	5.1992	3.81689	1.38231	1
CYB561D2	6	7.11177	2.30448	4.8073	-2.50282	0
CYB5A	3	29.7728	20.1389	9.63384	10.5051	0
CYB5D1	0	0.554109	0.0840836	0.470025	-0.385941	0
CYB5D2	0	1.61564	0.475202	1.14043	-0.665233	0
CYBRD1	11	2.41965	0.47142	1.94823	-1.47681	0
CYFIP1	14	7.29089	3.68084	3.61005	0.0707866	0
CYGB	2	7.32307	5.33388	1.9892	3.34468	0
CYP1A2	2	24.8946	21.1142	3.78039	17.3338	0
CYP1B1	13	3.75845	1.06603	2.69242	-1.62639	0
CYP20A1	6	9.79213	4.49605	5.29609	-0.800042	0
CYP27A1	8	1.93554	0.714893	1.22064	-0.505751	1
CYP27B1	2	1.37225	1.10361	0.268641	0.834966	0
CYP2R1	4	6.64724	3.09416	3.55308	-0.458919	0
CYP4A22	2	52.8829	38.653	14.2299	24.4232	0
CYP4F12	2	1.54417	1.04063	0.50354	0.537094	0
CYP4F2	0	1.12453	0.245441	0.879087	-0.633646	0
CYP4F3	11	1.94227	0.431781	1.51049	-1.07871	0
CYP4F8	2	2.80513	2.37197	0.433156	1.93882	0
CYP4V2	4	7.43272	3.6302	3.80251	-0.172309	0
CYP51A1	0	3.56356	0.379074	3.18448	-2.80541	0
CYREN	13	4.83073	1.53732	3.29341	-1.75609	1
CYRIA	8	12.7971	5.27333	7.52375	-2.25042	0
CYSLTR1	9	3.49801	1.02662	2.47139	-1.44477	1
CYTH2	0	0.646848	0.191767	0.455081	-0.263314	0
CYTH4	20	7.43104	3.64167	3.78938	-0.147709	0
D2HGDH	0	0.726721	0.26632	0.460401	-0.194081	0
DAAM1	4	3.09671	1.05172	2.04499	-0.993267	0
DAAM2	0	2.0939	0.859091	1.23481	-0.375718	0
DACH1	13	23.9516	8.83336	15.1183	-6.28489	1
DAGLB	0	2.22256	0.697853	1.52471	-0.826853	0
DALRD3	0	2.57582	0.814686	1.76113	-0.946443	0
DAND5	2	10.1568	7.50056	2.65624	4.84432	0
DAPK1	29	3.29366	0.355889	2.93777	-2.58188	0
DAPK2	8	3.21452	2.22059	0.993924	1.22667	0
DARS2	4	1.63218	0.641402	0.990775	-0.349373	0
DBF4	16	7.32495	1.29443	6.03051	-4.73608	0
DBF4B	0	1.10008	0.120971	0.979105	-0.858133	0
DBI	17	17.0696	4.7932	12.2764	-7.48316	0
DBN1	0	0.631159	0.117259	0.5139	-0.396642	0
DBNDD2	14	6.28109	1.77958	4.5015	-2.72192	0
DCAF1	6	4.96459	3.40818	1.55641	1.85176	0
DCAF10	3	20.796	16.4226	4.37346	12.0491	0
DCAF12	3	45.5307	33.4645	12.0663	21.3982	0
DCAF16	6	8.79053	6.2841	2.50642	3.77768	0
DCAF6	3	20.5311	16.9484	3.58268	13.3658	0
DCAF7	28	3.02323	0.333046	2.69018	-2.35714	0
DCAKD	0	2.12648	0.361308	1.76517	-1.40386	0
DCK	27	6.65958	1.94002	4.71957	-2.77955	0
DCLRE1B	0	0.81474	0.153809	0.660931	-0.507122	0
DCLRE1C	0	12.01	2.43015	9.57986	-7.14971	0
DCP1B	3	1.89736	1.05732	0.840046	0.21727	1
DCTD	6	34.8723	16.1252	18.7471	-2.62193	0
DCTN6	1	11.0374	6.46231	4.57506	1.88725	0
DCTPP1	6	3.09398	1.0724	2.02158	-0.949186	0
DCUN1D1	27	4.6624	1.38825	3.27415	-1.88591	0
DCUN1D2	0	0.266817	0.0594288	0.207388	-0.147959	0
DCUN1D4	4	9.00965	4.0698	4.93986	-0.870059	0
DCUN1D5	17	40.5785	4.98024	35.5982	-30.618	0
DCXR	6	1.81328	0.799216	1.01406	-0.214847	0
DDA1	13	6.4133	2.67211	3.74119	-1.06908	0
DDAH2	13	10.9944	7.64858	3.34585	4.30274	1
DDB1	3	8.35467	6.85358	1.50108	5.3525	0
DDB2	6	4.87969	2.54946	2.33023	0.219234	0
DDC	2	3.19413	2.67339	0.520732	2.15266	0
DDHD2	3	2.85972	1.63796	1.22175	0.416209	0
DDI2	3	8.74895	7.03471	1.71424	5.32047	0
DDIAS	13	5.66838	1.74619	3.92219	-2.17599	0
DDIT3	0	0.291457	0.0347878	0.256669	-0.221881	0
DDIT4	1	1.87096	0.809724	1.06123	-0.251506	0
DDR1	2	22.2835	17.6592	4.62434	13.0349	0
DDX1	17	33.465	3.71711	29.7478	-26.0307	0
DDX11	2	34.2898	24.123	10.1667	13.9563	0
DDX18	6	33.0175	9.75832	23.2592	-13.5008	0
DDX19A	4	13.8126	5.77097	8.04166	-2.27069	0
DDX19B	4	6.29418	2.09689	4.19728	-2.10039	0
DDX20	4	18.4727	9.33706	9.13563	0.201434	0
DDX24	6	14.2627	10.3939	3.86879	6.52511	0
DDX27	28	10.2446	0.614269	9.63032	-9.01605	0
DDX28	4	12.3839	4.60639	7.77748	-3.17109	0
DDX39A	6	21.3012	8.38184	12.9194	-4.53755	0
DDX3Y	0	1.57696	1.45435	0.122612	1.33174	0
DDX41	6	8.07594	3.24607	4.82988	-1.58381	0
DDX42	1	21.0089	14.6716	6.33732	8.33423	1
DDX50	4	35.3093	18.424	16.8852	1.53882	0
DDX52	1	3.98693	1.75559	2.23134	-0.475743	0
DDX55	6	9.27708	6.26134	3.01573	3.24561	0
DDX58	9	12.3346	10.7899	1.54472	9.24514	1
DDX59	1	8.0347	3.50544	4.52926	-1.02382	0
DDX60	9	13.4079	10.8245	2.58338	8.24114	0
DDX60L	1	14.2078	9.40658	4.80126	4.60533	0
DEF8	8	7.8799	4.60286	3.27704	1.32583	0
DEFA1	16	1.8075	1.28034	0.527158	0.753184	0
DEFA4	16	4.03731	3.33738	0.699932	2.63745	0
DEFB124	2	9.43213	6.849	2.58313	4.26587	0
DEFB4A	2	2.15851	1.90424	0.254271	1.64997	0
DENND1B	1	13.7552	8.32223	5.43299	2.88924	0
DENND2A	0	0.773327	0.554843	0.218483	0.33636	0
DENND2D	6	7.0955	4.24193	2.85357	1.38836	0
DENND4A	27	5.20683	1.12196	4.08488	-2.96292	0
DENND4C	4	27.2665	11.9158	15.3507	-3.43484	0
DENND6A	1	50.4943	37.1916	13.3027	23.8889	0
DENND6B	2	6.82673	5.00928	1.81746	3.19182	0
DENR	1	71.9167	53.6583	18.2583	35.4	0
DERA	1	13.0701	8.06752	5.00255	3.06497	0
DERL2	13	13.8992	2.97391	10.9253	-7.95142	0
DERL3	2	6.68618	4.52835	2.15783	2.37052	0
DES	2	30.2266	22.6585	7.56809	15.0904	0
DESI2	4	61.399	20.2373	41.1617	-20.9244	0
DEXI	3	5.27223	3.09578	2.17645	0.919329	1
DFFA	6	1.77205	1.13221	0.639839	0.492372	0
DFFB	4	7.59267	3.81151	3.78116	0.0303462	0
DGAT1	20	4.0468	1.19719	2.84961	-1.65243	0
DGAT2	20	6.97126	3.24337	3.7279	-0.484531	0
DGCR2	20	7.09276	1.38508	5.70768	-4.32259	0
DGCR6L	6	10.4914	7.30775	3.1836	4.12415	1
DGCR8	3	1.53107	0.696635	0.834434	-0.137799	0
DGKA	6	4.6471	2.08154	2.56556	-0.484026	0
DGKQ	0	0.91789	0.133935	0.783955	-0.65002	0
DGLUCY	8	6.3863	3.13757	3.24873	-0.111161	1
DHCR24	0	1.60601	0.377656	1.22835	-0.850696	0
DHCR7	26	5.00101	0.723423	4.27758	-3.55416	1
DHFR	16	8.1051	3.0628	5.0423	-1.97949	0
DHPS	3	1.53171	0.576083	0.955629	-0.379546	0
DHRS1	0	2.40946	1.06232	1.34715	-0.284829	0
DHRS11	2	13.053	9.30804	3.74492	5.56312	0
DHRS12	8	3.11981	1.30286	1.81695	-0.514087	0
DHRS3	6	2.47659	1.80456	0.672037	1.13252	0
DHRS4	14	9.09537	3.8913	5.20407	-1.31276	1
DHRS4L2	14	8.00191	3.29843	4.70348	-1.40505	1
DHRS9	13	9.29077	4.65726	4.63351	0.0237535	1
DHRSX	0	2.08156	0.410105	1.67146	-1.26135	0
DHX15	4	53.9633	20.2906	33.6727	-13.3821	0
DHX16	20	10.6819	1.42771	9.25417	-7.82646	0
DHX29	1	4.32269	2.01406	2.30862	-0.294558	0
DHX32	0	1.3695	0.0868844	1.28261	-1.19573	0
DHX33	28	10.2161	0.561816	9.65429	-9.09247	0
DHX34	8	5.14449	3.18684	1.95764	1.2292	0
DHX36	1	18.4492	8.17867	10.2706	-2.09189	0
DHX57	0	1.52088	0.331179	1.1897	-0.85852	0
DHX58	9	12.915	12.2322	0.68279	11.5494	1
DHX8	11	7.47155	1.05064	6.42091	-5.37027	0
DHX9	4	14.4038	6.36376	8.04007	-1.67632	0
DIAPH2	13	6.88886	1.90536	4.9835	-3.07814	0
DIDO1	0	1.33242	0.202828	1.12959	-0.926762	0
DIMT1	4	27.3863	15.7628	11.6235	4.13935	0
DIO3OS	3	4.48405	1.47416	3.00989	-1.53574	0
DIP2B	11	22.3068	4.49457	17.8122	-13.3176	0
DIPK1B	3	7.84076	2.82154	5.01922	-2.19767	0
DIPK2A	1	27.7472	20.5246	7.22255	13.3021	0
DIS3	4	4.31267	1.54626	2.7664	-1.22014	0
DIS3L	6	17.0736	8.34316	8.73045	-0.387292	0
DISC1	11	3.69473	0.84431	2.85042	-2.00611	0
DKC1	4	28.7296	14.0367	14.6929	-0.656158	0
DLAT	4	29.5651	15.4915	14.0736	1.41789	0
DLC1	13	1.48251	0.78374	0.698766	0.0849745	0
DLD	1	51.0328	38.7017	12.3311	26.3705	1
DLEU1	3	4.43714	3.23005	1.20709	2.02295	0
DLEU2	1	9.8647	6.88042	2.98429	3.89613	0
DLG4	0	1.28583	0.196149	1.08968	-0.893528	0
DLGAP3	2	1.56879	1.31548	0.2533	1.06218	0
DLGAP4	20	6.64842	1.6353	5.01312	-3.37782	0
DLK1	0	0.539027	0.0724363	0.466591	-0.394154	0
DLX4	2	22.7959	16.6249	6.17102	10.4539	0
DMAC1	17	11.331	2.72833	8.60265	-5.87432	0
DMAC2	0	2.12798	0.623637	1.50434	-0.880706	0
DMAC2L	1	2.32624	1.06403	1.26221	-0.198188	0
DMAP1	0	6.99094	2.15918	4.83176	-2.67258	0
DMBT1	2	4.45926	3.43225	1.027	2.40525	0
DMKN	2	4.35254	3.18231	1.17023	2.01208	0
DMTF1	1	52.3257	39.9369	12.3888	27.5481	0
DMTN	3	56.9395	37.079	19.8605	17.2184	0
DMWD	2	12.9237	9.95996	2.96374	6.99623	0
DMXL1	0	0.488915	0.086072	0.402843	-0.316771	0
DMXL2	1	23.744	13.9506	9.79341	4.15721	0
DNAAF1	0	0.439864	0.0773166	0.362547	-0.285231	0
DNAAF11	1	1.02116	0.484805	0.536355	-0.0515506	0
DNAAF5	4	23.9884	11.7993	12.1891	-0.389848	0
DNAAF9	3	3.12958	1.80483	1.32475	0.480086	0
DNAH1	0	0.877894	0.251083	0.626811	-0.375728	0
DNAH10	26	0.683247	0.126698	0.556549	-0.429851	0
DNAJA4	3	12.6833	10.191	2.49234	7.69863	0
DNAJB1	0	0.579484	0.180977	0.398507	-0.21753	0
DNAJB11	1	13.4094	6.33072	7.07872	-0.748006	0
DNAJB13	2	15.0436	12.5115	2.53202	9.97951	0
DNAJB2	3	45.2284	24.9799	20.2485	4.73145	0
DNAJB4	3	3.74709	2.49011	1.25699	1.23312	0
DNAJB9	1	31.0266	21.0638	9.96274	11.1011	0
DNAJC1	9	4.49345	1.02015	3.4733	-2.45315	0
DNAJC10	4	10.6678	5.85746	4.81034	1.04712	0
DNAJC11	6	7.19031	4.93642	2.25389	2.68252	0
DNAJC13	13	5.33791	1.4613	3.87661	-2.41531	0
DNAJC15	17	6.08707	2.15625	3.93083	-1.77458	0
DNAJC16	0	5.36631	1.73624	3.63007	-1.89384	0
DNAJC17	6	4.0884	1.63849	2.44991	-0.811417	0
DNAJC19	4	5.01848	2.0744	2.94408	-0.869675	0
DNAJC2	4	30.7645	17.1239	13.6405	3.48339	0
DNAJC21	4	43.6706	16.9272	26.7433	-9.81608	0
DNAJC25	1	2.58867	1.47763	1.11104	0.366594	0
DNAJC27	13	2.42388	0.579126	1.84475	-1.26562	0
DNAJC3	11	25.4386	7.48194	17.9567	-10.4747	0
DNAJC30	6	2.8392	1.7021	1.1371	0.565002	0
DNAJC4	13	3.35765	1.19128	2.16638	-0.975097	0
DNAJC9	16	15.4491	2.61288	12.8362	-10.2233	0
DNASE2	0	2.13252	0.272706	1.85982	-1.58711	1
DND1	0	1.39709	0.669118	0.72797	-0.0588523	0
DNM1L	4	27.8217	12.5703	15.2513	-2.68102	0
DNM3	10	3.51975	3.20769	0.31206	2.89563	0
DNMBP	0	1.4161	0.262145	1.15395	-0.891808	0
DNMT1	6	31.4861	15.1462	16.3399	-1.19375	0
DNMT3A	8	3.10178	1.31317	1.78861	-0.475443	0
DNPEP	6	8.58718	5.8727	2.71448	3.15822	1
DNPH1	6	11.1497	8.02484	3.12484	4.9	0
DNTTIP2	1	23.3737	16.2313	7.14233	9.08898	1
DOC2A	2	3.98052	3.35219	0.628325	2.72387	0
DOCK10	6	29.0525	10.1153	18.9373	-8.82198	0
DOCK4	1	4.65313	3.04688	1.60625	1.44064	0
DOCK5	11	14.6978	6.33727	8.36054	-2.02327	0
DOCK6	2	8.63289	6.24573	2.38716	3.85858	0
DOCK9	4	3.10119	1.062	2.03919	-0.977189	0
DOHH	3	9.92649	7.54832	2.37817	5.17015	0
DOK2	14	3.41836	1.30222	2.11614	-0.813911	0
DOK4	0	0.372992	0.0578349	0.315157	-0.257322	0
DONSON	1	6.30782	2.30429	4.00353	-1.69924	0
DOP1B	4	3.49575	1.01864	2.47711	-1.45847	0
DPAGT1	6	5.32992	2.98513	2.34479	0.640331	0
DPCD	3	37.4872	29.3031	8.18411	21.119	0
DPEP2	8	9.86474	6.73427	3.13047	3.6038	1
DPEP3	8	1.18459	0.667337	0.517257	0.15008	0
DPH2	6	2.76964	1.98249	0.787142	1.19535	0
DPH3	1	7.45024	4.77268	2.67756	2.09512	0
DPM2	3	60.065	32.2307	27.8343	4.39634	0
DPP3	0	2.45265	0.630552	1.8221	-1.19154	0
DPP4	6	14.9003	11.939	2.96127	8.9777	0
DPP7	6	13.2967	8.81079	4.48586	4.32493	0
DPY19L1	1	3.83498	2.32778	1.5072	0.820589	0
DPY19L3	13	4.45395	1.74832	2.70564	-0.957316	1
DPYD	1	24.0298	17.8082	6.22154	11.5867	0
DPYSL2	14	10.0987	3.69531	6.40342	-2.70811	0
DR1	1	56.3897	47.847	8.5427	39.3043	0
DRAM1	13	14.8593	6.33535	8.524	-2.18865	0
DRAM2	1	19.1936	12.9251	6.26854	6.65654	0
DRAP1	9	2.1002	0.94458	1.15562	-0.21104	0
DRG2	0	0.924594	0.174898	0.749696	-0.574798	0
DROSHA	4	13.9818	6.46176	7.52001	-1.05826	0
DSC2	11	2.85495	0.636605	2.21834	-1.58174	0
DSE	1	24.9017	19.8336	5.06811	14.7655	1
DSN1	4	3.01429	1.20147	1.81282	-0.611351	0
DTD1	6	2.25362	0.848208	1.40542	-0.557208	0
DTD2	4	7.43641	3.69725	3.73917	-0.0419214	0
DTNB	0	0.71909	0.05019	0.6689	-0.61871	0
DTNBP1	13	6.91149	1.52494	5.38655	-3.8616	0
DTX2	20	2.43606	0.707875	1.72819	-1.02031	0
DTX2P1-UPK3BP1-PMS2P11	0	0.395233	0.0928627	0.30237	-0.209507	0
DTX3L	9	10.5355	8.68964	1.84585	6.84379	1
DTX4	0	1.22005	0.312071	0.907974	-0.595903	0
DTYMK	16	3.31678	0.975218	2.34156	-1.36634	0
DUOXA1	2	5.88852	4.20949	1.67903	2.53045	0
DUS2	0	1.73767	0.85038	0.887286	-0.0369066	0
DUS3L	6	1.82398	1.16112	0.662863	0.498255	0
DUSP1	11	6.19098	2.00342	4.18756	-2.18413	0
DUSP10	0	0.498913	0.0433792	0.455534	-0.412154	0
DUSP11	1	48.5447	36.9253	11.6194	25.3059	0
DUSP12	4	35.0709	15.3367	19.7341	-4.39737	0
DUSP13	26	2.39886	0.661508	1.73735	-1.07585	1
DUSP2	22	2.5603	1.12346	1.43684	-0.313382	0
DUSP26	2	5.51893	4.66027	0.858667	3.8016	0
DUSP5	9	1.53944	0.357693	1.18174	-0.82405	0
DUSP6	29	12.2366	1.21569	11.0209	-9.80519	0
DUSP8	0	4.38337	1.32964	3.05373	-1.7241	0
DUT	4	7.03249	1.58174	5.45075	-3.86901	1
DVL3	0	2.94938	0.889634	2.05975	-1.17011	0
DXO	2	13.0708	10.798	2.2728	8.52521	0
DYM	13	5.50047	1.3924	4.10807	-2.71567	1
DYNC1H1	28	5.93634	0.651236	5.28511	-4.63387	0
DYNC2I2	2	13.8344	10.9883	2.84609	8.14217	0
DYNLL2	3	1.12401	0.660345	0.463663	0.196682	0
DYNLT3	1	19.7647	14.4068	5.35792	9.04885	0
DYRK1B	2	6.43542	4.88536	1.55006	3.3353	0
DYRK2	6	16.4442	7.87014	8.5741	-0.703967	0
DYRK3	3	13.2597	11.2701	1.98962	9.28043	0
DYRK4	13	4.86245	1.73049	3.13196	-1.40148	1
E2F1	3	5.12295	2.34948	2.77347	-0.423995	0
E2F2	3	9.93348	7.29676	2.63672	4.66004	0
E2F5	6	6.75634	3.07748	3.67886	-0.601386	0
EAF1	1	38.4528	29.4009	9.05192	20.349	0
EAF2	13	12.2793	2.43743	9.84183	-7.4044	0
EBAG9	4	33.3996	18.8617	14.5379	4.32372	0
EBF3	2	3.75811	3.25636	0.501752	2.75461	0
EBLN2	20	5.48876	2.71208	2.77668	-0.0646019	0
EBNA1BP2	6	20.7225	9.58373	11.1388	-1.55505	0
EBP	16	3.96324	1.13196	2.83128	-1.69932	0
EBPL	1	9.65105	5.79925	3.85181	1.94744	0
ECE1	20	5.57538	2.56416	3.01122	-0.447064	0
ECE2	2	6.12511	4.89348	1.23163	3.66185	0
ECHDC1	1	32.4698	18.4062	14.0635	4.34269	0
ECHDC2	6	7.00502	5.40971	1.59531	3.8144	0
ECHDC3	19	3.04194	0.687378	2.35457	-1.66719	1
ECI1	6	14.2225	8.80034	5.42215	3.37819	0
ECI2	6	31.8187	18.9667	12.852	6.11472	1
ECPAS	1	8.03546	2.88309	5.15236	-2.26927	0
ECSIT	3	30.6874	16.2081	14.4792	1.72894	0
EDEM1	1	26.802	17.2307	9.57137	7.6593	0
EDRF1	1	53.5255	33.099	20.4265	12.6725	0
EEA1	1	24.8228	17.0718	7.75105	9.32074	0
EED	4	50.7746	18.6015	32.1731	-13.5716	0
EEF1B2	17	19.5329	6.48549	13.0475	-6.56196	0
EEF2K	6	3.8146	2.78411	1.03049	1.75362	1
EEPD1	8	2.49117	1.51769	0.973479	0.54421	1
EFCAB12	0	0.463705	0.124796	0.338909	-0.214113	0
EFCAB2	9	0.744823	0.39933	0.345493	0.0538362	1
EFEMP2	2	1.48868	1.15271	0.335964	0.816749	0
EFHC2	0	0.479041	0.0508869	0.428154	-0.377267	0
EFNA3	2	15.6581	12.3171	3.34099	8.97611	0
EFNA4	0	1.71713	0.228994	1.48814	-1.25914	0
EFNB3	2	4.97606	4.29357	0.682487	3.61108	0
EFR3A	1	53.2615	41.1273	12.1342	28.9931	0
EFS	2	11.9797	9.16033	2.81936	6.34096	0
EFTUD2	6	6.32968	2.50056	3.82912	-1.32856	0
EGF	10	7.35967	6.93923	0.420442	6.51878	0
EGLN1	11	25.3025	8.65696	16.6456	-7.98862	0
EGR1	0	0.410513	0.0434559	0.367057	-0.323602	0
EHD3	10	10.0721	9.39573	0.676336	8.71939	0
EHD4	6	3.98226	1.26929	2.71298	-1.44369	0
EIF1AD	1	12.8327	6.12154	6.71118	-0.589633	0
EIF1AX	4	12.3299	5.62248	6.70739	-1.08491	0
EIF1AY	0	1.03022	0.704767	0.325455	0.379312	0
EIF2A	4	38.5033	21.0197	17.4837	3.53601	0
EIF2AK4	4	7.47465	3.29121	4.18344	-0.892225	0
EIF2B1	4	29.6842	14.4282	15.256	-0.827752	0
EIF2B3	6	12.3259	6.66214	5.66371	0.99843	0
EIF2D	6	5.55986	3.35173	2.20813	1.1436	1
EIF2S1	6	2.77636	1.37228	1.40408	-0.0317956	0
EIF3J	27	5.61213	1.51727	4.09486	-2.5776	0
EIF4A2	1	39.1163	20.2533	18.863	1.39025	0
EIF4E	1	26.9029	18.7506	8.15235	10.5982	0
EIF4EBP1	14	4.70224	1.39284	3.30939	-1.91655	0
EIF4EBP3	8	3.20133	1.14985	2.05148	-0.901634	0
EIF4ENIF1	4	8.93928	3.0665	5.87278	-2.80628	0
EIF5B	6	19.645	12.3533	7.29175	5.06154	0
EIPR1	0	4.3535	0.872837	3.48066	-2.60783	0
ELAC2	6	21.0798	12.8404	8.23944	4.60095	0
ELANE	16	5.79398	4.89099	0.902996	3.98799	0
ELAPOR1	8	1.56658	0.938746	0.62783	0.310916	0
ELAVL3	2	1.23169	0.977764	0.253926	0.723838	0
ELF2	8	8.79357	4.54691	4.24666	0.300243	0
ELF3	14	3.52876	0.790001	2.73875	-1.94875	0
ELK3	29	15.0505	1.04636	14.0041	-12.9578	0
ELL	11	2.59257	0.663789	1.92878	-1.26499	0
ELL2	1	1.42065	0.68767	0.73298	-0.0453102	0
ELMO1	8	4.19431	1.84107	2.35324	-0.512165	0
ELMO2	19	4.93599	1.17496	3.76103	-2.58607	1
ELMOD2	1	54.2037	42.5106	11.6931	30.8176	0
ELMOD3	0	0.915296	0.382104	0.533192	-0.151087	0
ELOA	0	1.57299	0.223148	1.34985	-1.1267	0
ELOVL7	10	9.04342	8.31103	0.732388	7.57864	0
ELP1	4	10.248	4.87317	5.37483	-0.501655	0
ELP2	6	20.0561	9.83424	10.2218	-0.38758	0
ELP3	6	17.8875	10.2876	7.59985	2.68775	0
ELP5	6	5.12913	2.37859	2.75054	-0.371954	0
ELP6	6	2.73496	1.61239	1.12256	0.489828	0
EMC2	13	31.5554	10.3068	21.2486	-10.9417	1
EMC9	0	1.11265	0.10198	1.01067	-0.908695	0
EMD	0	0.87424	0.255146	0.619094	-0.363948	0
EMG1	17	15.9398	3.92446	12.0154	-8.0909	0
EMID1	2	15.2137	11.4704	3.7433	7.7271	0
EMILIN2	13	7.39709	4.04776	3.34933	0.698437	0
EMILIN3	2	19.4711	13.7321	5.739	7.99306	0
EML2	0	2.99629	0.580921	2.41537	-1.83445	0
EML4	1	15.4391	10.1838	5.25523	4.9286	1
EMP1	0	0.277706	0.0361972	0.241508	-0.205311	0
EMSY	0	4.90208	1.49288	3.4092	-1.91632	0
ENC1	0	0.329888	0.0503631	0.279525	-0.229162	0
ENDOD1	10	11.0579	4.61855	6.43932	-1.82077	0
ENDOG	6	2.97519	1.74324	1.23195	0.511288	0
ENKUR	2	2.31593	1.87746	0.438466	1.43899	0
ENO2	2	1.41213	0.997508	0.414622	0.582885	0
ENOPH1	4	56.8418	30.4204	26.4214	3.99892	0
ENOSF1	6	6.08804	4.27427	1.81376	2.46051	0
ENOX2	4	1.85834	0.795127	1.06321	-0.268086	0
ENPP4	13	14.3596	3.00635	11.3532	-8.34686	1
ENTPD7	13	16.4957	9.43171	7.06398	2.36773	1
ENTPD8	2	17.9352	13.977	3.95821	10.0188	0
ENY2	13	16.6902	4.92396	11.7662	-6.84228	1
EOMES	22	13.2261	5.54144	7.6847	-2.14326	0
EPAS1	19	1.56084	0.292529	1.26832	-0.975787	1
EPB41	3	46.5728	39.1307	7.44202	31.6887	0
EPB41L3	29	3.93325	0.401001	3.53225	-3.13125	0
EPB41L4B	0	0.175091	0.0252674	0.149824	-0.124557	0
EPB42	3	45.3224	33.8808	11.4417	22.4391	0
EPC2	1	44.8693	35.3042	9.56503	25.7392	0
EPG5	1	8.49379	5.61557	2.87821	2.73736	1
EPHA4	6	1.08473	0.645106	0.439621	0.205485	0
EPHB1	0	1.49299	0.152627	1.34036	-1.18773	1
EPHB3	2	19.9785	15.5787	4.39984	11.1788	0
EPHB4	8	1.09223	0.612603	0.479622	0.132981	0
EPN2	2	5.72264	4.92598	0.796656	4.12933	0
EPPK1	0	0.27751	0.0387812	0.238729	-0.199948	0
EPRS1	6	20.5096	12.922	7.58759	5.33439	0
EPS15L1	0	1.21605	0.323749	0.892301	-0.568552	0
EPS8L2	2	10.4826	8.40437	2.07818	6.32619	0
EPSTI1	9	14.1875	13.4973	0.690164	12.8072	1
ERAP1	4	6.11504	2.60594	3.5091	-0.903162	0
ERAP2	0	1.32056	0.116684	1.20387	-1.08719	0
ERBB2	2	18.8347	14.7971	4.03758	10.7595	0
ERC1	0	0.649187	0.207586	0.441601	-0.234015	0
ERCC1	14	4.59824	1.64737	2.95087	-1.30349	0
ERCC2	2	2.2129	1.34354	0.869355	0.474186	0
ERCC4	4	9.76756	4.79883	4.96873	-0.169902	0
ERCC5	4	21.1536	7.80909	13.3445	-5.53543	0
ERCC6L2	0	1.16576	0.206096	0.95966	-0.753565	0
ERCC8	4	0.848934	0.360687	0.488247	-0.12756	0
ERF	8	4.14289	2.50319	1.6397	0.863492	0
ERG28	17	4.3383	0.586321	3.75197	-3.16565	0
ERGIC1	8	9.43194	5.90781	3.52413	2.38369	0
ERI1	13	9.18081	3.43333	5.74748	-2.31415	1
ERICH1	20	4.17962	0.961447	3.21817	-2.25673	0
ERLEC1	1	55.9278	37.6394	18.2884	19.3511	0
ERLIN1	19	9.96709	3.09135	6.87574	-3.78439	1
ERLIN2	1	17.2868	11.9168	5.37005	6.54673	0
ERMAP	27	2.45171	0.357629	2.09408	-1.73645	0
ERMN	0	1.33862	0.36403	0.974593	-0.610563	0
ERO1A	13	11.1839	2.70416	8.47971	-5.77556	1
ERO1B	1	1.04189	0.50841	0.533478	-0.0250684	0
ERP27	0	2.95211	0.54609	2.40602	-1.85993	0
ERRFI1	2	2.52965	2.0309	0.498758	1.53214	0
ESAM	10	9.2751	7.27858	1.99652	5.28207	0
ESCO1	1	49.2673	33.5967	15.6705	17.9262	0
ESF1	4	21.5097	10.8544	10.6553	0.1991	0
ESPN	2	10.3354	7.69831	2.63706	5.06125	0
ESPNL	2	16.1113	12.3544	3.75684	8.59758	0
ESR1	2	2.01114	1.6823	0.32884	1.35346	0
ESR2	2	5.43483	4.43192	1.00291	3.42901	0
ESYT1	6	24.6136	18.6966	5.91699	12.7796	1
ESYT2	6	20.7281	8.99327	11.7348	-2.74153	0
ETFA	1	4.08231	1.4943	2.58801	-1.09371	0
ETFDH	1	8.69768	4.18211	4.51557	-0.333467	0
ETFRF1	1	27.8167	21.4417	6.37499	15.0667	0
ETHE1	0	4.02201	1.15679	2.86522	-1.70842	0
ETNK1	1	76.1227	58.0453	18.0774	39.9679	0
ETS1	6	21.106	9.61076	11.4953	-1.88452	0
ETS2	19	11.1952	2.19329	9.00187	-6.80857	1
ETV6	11	4.46439	0.836144	3.62825	-2.79211	0
ETV7	9	4.07454	3.73774	0.336795	3.40095	0
EVA1B	0	0.901563	0.151315	0.750248	-0.598934	1
EVI2A	1	27.3467	21.4537	5.89299	15.5608	0
EVI5	1	6.34244	3.2493	3.09314	0.15616	0
EVI5L	2	4.5476	3.54668	1.00091	2.54577	0
EVL	6	23.4717	19.1256	4.34609	14.7795	1
EVPLL	2	40.0004	29.9964	10.0041	19.9923	0
EVX1	2	10.6528	8.43122	2.22157	6.20965	0
EVX2	2	6.00073	4.40734	1.59339	2.81395	0
EXD3	0	0.677096	0.229868	0.447228	-0.21736	0
EXO1	3	5.85953	2.23106	3.62848	-1.39742	0
EXOC1	1	61.4518	49.0233	12.4285	36.5948	0
EXOC2	4	5.02925	1.77912	3.25013	-1.47101	0
EXOC6	13	28.4961	5.30279	23.1933	-17.8905	1
EXOC8	1	68.2487	56.4705	11.7782	44.6923	1
EXOSC10	28	21.403	1.06665	20.3363	-19.2697	0
EXOSC2	6	2.44547	1.43578	1.00968	0.426102	0
EXOSC3	1	8.88683	4.63534	4.25149	0.383853	0
EXOSC4	13	10.8822	7.51093	3.37128	4.13965	1
EXOSC7	0	0.381093	0.135983	0.24511	-0.109127	0
EXOSC8	4	36.3714	18.6238	17.7477	0.876094	0
EXT1	13	3.83174	1.49309	2.33865	-0.845562	0
EXT2	4	2.90709	1.09402	1.81307	-0.719046	0
F12	0	0.55562	0.0916695	0.463951	-0.372281	0
F13A1	10	9.5671	9.12886	0.438238	8.69062	0
F2	2	16.2873	12.0868	4.20053	7.88623	0
F2RL1	11	6.80257	2.27616	4.52641	-2.25024	0
F2RL3	10	4.2326	1.53503	2.69757	-1.16254	0
F5	20	3.98767	2.00236	1.98531	0.017053	0
F8	1	9.49602	5.34354	4.15249	1.19105	0
FAAH	2	9.76497	7.56632	2.19865	5.36767	0
FAAP100	6	6.46085	4.05525	2.40561	1.64964	0
FABP5	17	4.47546	0.99367	3.48179	-2.48812	0
FADS1	0	1.00454	0.253242	0.751293	-0.498051	0
FADS2	2	4.89154	3.14223	1.74931	1.39292	0
FADS3	2	6.33083	5.02567	1.30517	3.7205	0
FAF1	6	6.73719	1.97259	4.7646	-2.79201	0
FAH	10	3.42522	2.18828	1.23694	0.951344	0
FAHD1	3	10.9512	9.24697	1.70424	7.54273	0
FAHD2A	6	2.61583	1.63642	0.979412	0.657003	1
FAIM2	2	5.10788	3.94984	1.15804	2.79181	0
FAM102A	6	14.7035	12.6363	2.06723	10.5691	0
FAM102B	1	31.2167	23.061	8.15566	14.9054	1
FAM104A	3	57.3948	42.9376	14.4572	28.4805	0
FAM104B	3	20.5481	14.7477	5.80036	8.94738	0
FAM107A	0	0.411985	0.220238	0.191746	0.0284924	0
FAM110A	0	2.11477	0.475065	1.6397	-1.16464	0
FAM110B	13	2.56104	1.04319	1.51784	-0.474648	1
FAM111A	4	7.90122	2.9558	4.94543	-1.98963	1
FAM114A1	0	0.603317	0.0734565	0.529861	-0.456404	0
FAM114A2	13	30.3817	4.82784	25.5539	-20.7261	1
FAM117A	3	41.1632	33.4909	7.67228	25.8186	0
FAM117B	4	14.1	5.96428	8.13569	-2.17141	0
FAM118A	6	1.6726	1.02776	0.644836	0.382926	0
FAM118B	1	2.68195	1.12384	1.55812	-0.434278	0
FAM120AOS	1	1.8188	1.28504	0.533761	0.751282	0
FAM120B	0	1.07184	0.134194	0.937641	-0.803447	0
FAM126A	4	50.155	16.7669	33.3881	-16.6212	0
FAM126B	1	42.872	31.9183	10.9537	20.9646	0
FAM136A	4	28.9703	14.7985	14.1718	0.626743	0
FAM138C	2	4.16739	3.4777	0.689691	2.78801	0
FAM13A	14	3.27352	1.02899	2.24452	-1.21553	0
FAM13B	11	24.2633	4.30411	19.9591	-15.655	0
FAM149B1	1	30.8994	24.8117	6.08769	18.724	0
FAM151A	2	13.4076	10.323	3.08456	7.23845	0
FAM153A	2	10.9345	8.20405	2.73045	5.4736	0
FAM153B	0	0.723188	0.494611	0.228577	0.266034	0
FAM162A	6	21.8965	10.4623	11.4342	-0.971852	0
FAM163B	2	11.5978	9.09628	2.50154	6.59475	0
FAM174A	11	14.326	4.19935	10.1266	-5.9273	0
FAM177A1	13	6.82903	3.18323	3.6458	-0.462567	1
FAM181B	2	22.2707	17.1305	5.14021	11.9903	0
FAM199X	1	22.8787	18.2307	4.64805	13.5826	0
FAM204A	1	11.1183	7.31598	3.80233	3.51365	0
FAM209A	0	2.24208	0.327917	1.91416	-1.58624	0
FAM20A	13	2.64025	1.22721	1.41304	-0.185826	0
FAM20B	3	16.196	13.8629	2.33309	11.5298	0
FAM20C	0	0.742508	0.161822	0.580686	-0.418864	1
FAM210B	3	47.676	34.9539	12.7221	22.2319	0
FAM214A	1	49.4033	32.3315	17.0718	15.2597	0
FAM216A	4	5.17907	2.18986	2.98921	-0.799355	0
FAM217B	19	10.308	2.13969	8.16832	-6.02862	1
FAM220A	4	10.2122	4.28137	5.93088	-1.6495	0
FAM222B	0	1.89532	0.534317	1.36101	-0.826688	0
FAM223B	0	0.656308	0.110287	0.546021	-0.435734	0
FAM225B	2	15.2005	11.8755	3.32497	8.55057	0
FAM228B	13	5.51678	1.45742	4.05935	-2.60193	1
FAM234A	0	0.55106	0.0969455	0.454114	-0.357169	0
FAM241A	1	32.2252	26.1696	6.05558	20.114	0
FAM30A	0	1.64289	0.166635	1.47625	-1.30962	0
FAM3C	4	21.4326	11.9846	9.44799	2.53659	0
FAM43A	4	6.0798	2.49009	3.58971	-1.09962	0
FAM50B	6	3.89047	1.71486	2.17562	-0.460762	0
FAM53B	28	8.24137	0.858216	7.38315	-6.52494	1
FAM76A	4	3.84698	1.32953	2.51745	-1.18791	0
FAM76B	1	39.4736	28.074	11.3996	16.6745	0
FAM83A	3	4.63902	2.68417	1.95485	0.72932	0
FAM83A-AS1	2	28.0216	22.2628	5.7588	16.504	0
FAM83C	2	11.5755	9.25302	2.3225	6.93052	0
FAM83E	2	6.50486	5.18072	1.32414	3.85658	0
FAM86B2	2	2.75246	2.31658	0.435883	1.8807	0
FAM89A	13	4.47674	2.65523	1.82152	0.833711	0
FAM8A1	1	27.6656	19.1301	8.53552	10.5945	0
FAM91A1	1	53.1317	40.6443	12.4874	28.1569	0
FAM98A	4	15.6314	8.1967	7.43468	0.762018	0
FAM98B	4	42.8922	22.8533	20.0388	2.81451	0
FANCA	9	2.35622	2.01349	0.342728	1.67076	1
FANCD2	0	0.704285	0.155886	0.5484	-0.392514	0
FANCF	4	6.2844	3.20839	3.07601	0.132373	0
FAR1	1	75.4311	64.1489	11.2821	52.8668	1
FAR2	26	5.40446	0.679531	4.72493	-4.0454	0
FARS2	6	6.37464	3.73073	2.64392	1.08681	0
FARSA	6	1.97544	1.19536	0.780082	0.415277	0
FAS	1	23.7175	19.3683	4.3492	15.0191	0
FASN	2	15.3186	11.6236	3.69495	7.92866	0
FASTKD1	4	26.1434	14.0571	12.0864	1.97066	0
FASTKD2	4	14.6865	6.55485	8.13164	-1.57679	0
FASTKD3	1	21.714	14.181	7.53301	6.64799	0
FASTKD5	1	9.95465	6.38134	3.57332	2.80802	0
FAXDC2	3	24.9092	17.2893	7.61985	9.66947	0
FBL	6	30.4678	22.635	7.83283	14.8021	0
FBLN2	2	19.7755	16.2612	3.51425	12.747	0
FBN2	0	0.396997	0.128258	0.268739	-0.14048	0
FBP1	14	2.52292	0.927815	1.59511	-0.667291	0
FBRSL1	6	3.82796	1.45348	2.37448	-0.921005	0
FBXL12	1	15.1496	9.06162	6.08795	2.97368	0
FBXL13	0	1.09869	0.205663	0.893024	-0.687362	0
FBXL15	6	2.95315	1.05393	1.89921	-0.845283	0
FBXL16	6	10.4414	7.88643	2.55501	5.33142	0
FBXL17	1	24.5446	16.4576	8.08703	8.37058	0
FBXL19	0	0.93756	0.397112	0.540448	-0.143336	0
FBXL20	8	10.1434	5.59599	4.54742	1.04857	0
FBXL3	1	83.441	70.4391	13.0019	57.4372	0
FBXL4	27	2.61845	0.426414	2.19204	-1.76562	0
FBXO2	2	7.11932	5.0116	2.10772	2.90389	0
FBXO21	6	29.3701	18.285	11.0851	7.19993	0
FBXO24	2	11.4016	9.19395	2.20769	6.98627	0
FBXO25	6	3.77186	2.10298	1.66888	0.434094	0
FBXO28	1	47.5243	32.5493	14.9749	17.5744	0
FBXO3	1	37.8349	26.3668	11.4681	14.8987	1
FBXO30	13	16.4034	3.59009	12.8133	-9.22322	1
FBXO31	6	6.03061	4.43038	1.60023	2.83016	0
FBXO32	6	4.8945	3.3757	1.5188	1.8569	0
FBXO33	1	18.5103	12.2739	6.23639	6.03753	0
FBXO34	1	6.08293	4.57603	1.5069	3.06913	1
FBXO4	4	5.01735	2.38711	2.63024	-0.243137	0
FBXO41	0	0.635159	0.0674251	0.567734	-0.500309	0
FBXO45	4	15.75	5.88708	9.86294	-3.97585	0
FBXO5	16	11.2828	3.4253	7.85745	-4.43215	0
FBXO6	9	6.67529	4.45312	2.22218	2.23094	0
FBXO8	1	47.0839	38.2208	8.86313	29.3576	0
FBXW11	1	23.5188	17.4943	6.02453	11.4697	1
FBXW2	13	12.0184	3.43981	8.57855	-5.13874	1
FBXW4	3	3.89786	1.87098	2.02688	-0.155898	0
FBXW7	8	5.8639	1.7178	4.14611	-2.42831	0
FBXW8	2	12.2623	8.11452	4.14781	3.96671	0
FCAR	19	9.68704	2.91119	6.77584	-3.86465	1
FCER1A	6	1.85511	0.914988	0.940126	-0.0251373	0
FCER2	0	0.49418	0.0674274	0.426752	-0.359325	0
FCGR1A	0	3.23467	0.327048	2.90762	-2.58057	0
FCGR2B	9	1.6247	0.308647	1.31606	-1.00741	1
FCGR3A	14	2.79954	0.652193	2.14734	-1.49515	0
FCHO1	0	0.985812	0.123199	0.862612	-0.739413	0
FCHO2	1	35.361	26.9859	8.3751	18.6108	0
FCHSD1	8	2.59207	0.866554	1.72552	-0.858966	0
FCHSD2	1	22.6756	14.4163	8.25929	6.15704	0
FCMR	6	21.9878	17.35	4.63775	12.7123	0
FCRL1	13	8.00143	1.88421	6.11722	-4.23301	1
FCRL3	6	7.85075	5.07234	2.77842	2.29392	0
FCRL6	22	10.1715	5.00211	5.16939	-0.167281	0
FCRLA	0	2.04466	0.177762	1.8669	-1.68914	0
FDX1	4	26.1079	14.4737	11.6342	2.83958	0
FECH	3	37.3419	31.7204	5.62145	26.099	0
FEM1A	3	11.9476	9.80561	2.14197	7.66364	0
FEM1C	1	34.3362	25.2687	9.06748	16.2012	1
FEN1	16	6.46855	3.39337	3.07518	0.318181	0
FERMT1	2	1.17847	0.982768	0.195706	0.787062	0
FETUB	2	11.7132	10.0245	1.68866	8.33586	0
FGD4	20	5.60813	2.10892	3.49921	-1.39029	1
FGD6	14	2.13184	0.79154	1.3403	-0.54876	0
FGF13	1	4.40106	2.48365	1.91741	0.566234	0
FGFBP2	22	9.93907	5.85823	4.08084	1.7774	0
FGFR1OP2	1	62.5373	52.0492	10.4881	41.5612	0
FGFRL1	2	2.34432	1.97447	0.369841	1.60463	0
FGGY	13	3.13972	1.42585	1.71387	-0.288023	0
FGL2	11	5.66458	0.602014	5.06257	-4.46056	1
FH	6	8.33119	3.53589	4.79531	-1.25942	0
FHAD1	2	16.9197	13.144	3.77571	9.36833	0
FHDC1	3	8.28373	6.83764	1.44609	5.39155	0
FHIT	6	6.75207	5.66449	1.08758	4.57691	0
FHL1	10	7.28424	6.02602	1.25821	4.76781	0
FHL2	3	15.0323	11.5191	3.51313	8.006	0
FHOD1	0	4.80504	1.62796	3.17708	-1.54912	0
FIBCD1	2	8.65943	7.09353	1.5659	5.52762	0
FICD	0	1.96438	0.659992	1.30439	-0.644399	0
FIG4	13	9.5039	5.66017	3.84373	1.81645	0
FIS1	3	42.675	29.1483	13.5267	15.6217	0
FITM1	3	8.86029	3.88012	4.98018	-1.10006	0
FKBP11	6	6.14448	3.66847	2.47602	1.19245	0
FKBP15	13	4.07004	1.60649	2.46355	-0.857067	0
FKBP1B	3	34.4033	22.5994	11.8038	10.7956	0
FKBP3	17	21.5259	4.85968	16.6662	-11.8065	0
FKBP4	0	1.28525	0.430605	0.854642	-0.424037	0
FKBP8	3	51.3417	24.2533	27.0884	-2.83509	0
FKBP9	1	1.45233	0.252534	1.1998	-0.947261	1
FKBPL	0	0.207277	0.0506775	0.1566	-0.105922	0
FKRP	0	1.26922	0.161811	1.10741	-0.945594	0
FLAD1	6	1.9157	1.1804	0.735299	0.445101	0
FLCN	3	14.6656	10.1523	4.51329	5.63904	0
FLI1	11	49.5992	10.4111	39.1881	-28.777	0
FLNB	0	0.690531	0.18356	0.506971	-0.323411	0
FLT3	0	1.31432	0.409762	0.904556	-0.494794	0
FLT3LG	6	8.55108	7.20016	1.35093	5.84923	1
FLVCR1-DT	0	0.569783	0.0937814	0.476001	-0.38222	1
FLVCR2	1	3.81817	2.0123	1.80587	0.206432	1
FLYWCH2	0	0.510921	0.0421895	0.468731	-0.426542	0
FMC1	17	8.46435	1.54846	6.91589	-5.36743	0
FMN1	1	1.82414	0.88235	0.941785	-0.0594355	1
FMO1	2	9.77209	8.27829	1.4938	6.78449	0
FMR1	1	65.4604	52.5085	12.9519	39.5566	0
FN3KRP	6	13.3122	7.8762	5.43596	2.44024	0
FNBP1	0	7.46485	2.12043	5.34442	-3.22399	0
FNBP4	6	34.3288	11.214	23.1148	-11.9009	0
FNDC3A	1	39.5757	33.0914	6.48427	26.6071	0
FNDC4	2	6.33255	4.73715	1.5954	3.14175	0
FNIP1	11	21.2279	7.10187	14.126	-7.02418	0
FNIP2	0	2.34044	0.510539	1.8299	-1.31936	0
FOCAD	0	1.19832	0.256583	0.941739	-0.685156	0
FOLR2	2	1.74368	1.06473	0.67895	0.38578	0
FOLR3	0	0.445644	0.0836989	0.361946	-0.278247	0
FOS	11	10.2373	3.77144	6.46584	-2.69439	0
FOXC1	0	0.454191	0.037827	0.416364	-0.378537	0
FOXD4	0	0.243861	0.103651	0.140209	-0.0365579	0
FOXJ3	11	31.4491	5.59915	25.8499	-20.2508	0
FOXK1	1	8.93552	4.88133	4.05419	0.827141	0
FOXO3	3	24.2772	20.8506	3.42656	17.4241	0
FOXO4	3	46.076	26.2695	19.8064	6.46309	0
FPGS	2	6.40839	4.76229	1.6461	3.1162	0
FPGT	1	56.023	46.2678	9.75522	36.5126	0
FRA10AC1	4	11.5505	4.7962	6.75428	-1.95808	0
FRMD1	2	4.33643	3.51054	0.825886	2.68465	0
FRMD3	10	1.07072	0.547715	0.523005	0.02471	1
FRMD4A	3	18.4834	14.7489	3.73447	11.0144	0
FRMD4B	0	1.79974	0.199643	1.60009	-1.40045	1
FRMD8	0	1.67431	0.216168	1.45814	-1.24197	0
FRS3	2	3.73251	3.05871	0.6738	2.38491	0
FRY	11	8.57796	2.70641	5.87155	-3.16513	0
[truncated: 4,493 more rows]
